# Supplementary material for: Na3Al(AsO4)2
Source: Acta Crystallogr Sect E Struct Rep Online. 2013 Jan 31;69(Pt 2):i14. doi: 10.1107/S1600536813002213 (PMC3569176; doi:10.1107/S1600536813002213)
Supplement: Supplementary file 1 [file e-69-00i14-sup1.cif]

##############################################################################
#                                                                            #
# This CIF contains the data in a paper accepted for publication in          #
# Acta Crystallographica Section E. It conforms to the requirements of       #
# Notes for Authors for Acta Crystallographica Section E, and has been       #
# peer reviewed under the auspices of the IUCr Commission on Journals.       #
#                                                                            #
# Full details of the Crystallographic Information File format               #
# are given in the paper "The Crystallographic Information File (CIF):       #
# a New Standard Archive File for Crystallography" by S. R. Hall, F. H.      #
# Allen and I. D. Brown [Acta Cryst. (1991), A47, 655-685].                  #
#                                                                            #
# The current version of the core CIF dictionary is obtainable from          #
# ftp://ftp.iucr.org/pub/cif_core.dic.                                       #
#                                                                            #
# Software is freely available for graphical display of the structure(s)     #
# in this CIF. For information consult the CIF software page                 #
# http://www.iucr.org/resources/cif/software.                                #
#                                                                            #
# This file may be used for bona fide research purposes within the           #
# scientific community so long as proper attribution is given to the journal # 
# article from which it was obtained.                                        #
#                                                                            #
##############################################################################
data_I
_audit_creation_method     SHELXL-97
_journal_date_recd_electronic     2013-01-15
_journal_date_accepted     2013-01-22
_journal_name_full     'Acta Crystallographica, Section E'
_journal_year     2013
_journal_volume     69
_journal_issue      2
_journal_page_first     i14
_journal_page_last     i14
_journal_paper_category     QI
_journal_paper_doi     10.1107/S1600536813002213
_journal_coeditor_code     VN2065
_publ_contact_author_name     'Prof. M. F. Zid'
_publ_contact_author_address
;
  Laboratoire de Mat\'eriaux et Cristallochimie.
Facult\'e des Sciences de Tunis. Universit\'e de Tunis ElManar.
2092 ElManar II Tunis, Tunisia
;
_publ_contact_author_email     'faouzi.zid@fst.rnu.tn'
_publ_contact_author_fax     '216(1) 88 34 24'
_publ_contact_author_phone     '216(1) 88 22 00'
_publ_section_title
;
Na~3~Al(AsO~4~)~2~
;
loop_
    _publ_author_name
    _publ_author_address
    'Fakhar Bourguiba, Noura'
;
Laboratoire de Mat\'eriaux et Cristallochimie
Facult\'e des Sciences de Tunis
Universit\'e de Tunis ElManar
2092 ElManar II Tunis, Tunisia
;
    'Zid, Mohamed Faouzi'
;
Laboratoire de Mat\'eriaux et Cristallochimie
Facult\'e des Sciences de Tunis
Universit\'e de Tunis ElManar
2092 ElManar II Tunis, Tunisia
;
    'Driss, Ahmed'
;
Laboratoire de Mat\'eriaux et Cristallochimie
Facult\'e des Sciences de Tunis
Universit\'e de Tunis ElManar
2092 ElManar II Tunis, Tunisia
;
_chemical_name_systematic
;
Trisodium aluminium bis(arsenate)
;
_chemical_name_common     ?
_chemical_formula_moiety     'Al As2 O8, 3(Na)'
_chemical_formula_sum     'Al As2 Na3 O8'
_chemical_formula_iupac     'Na3 Al (As O4)2'
_chemical_formula_weight     373.79
_chemical_melting_point     ?
_symmetry_cell_setting     monoclinic
_symmetry_space_group_name_H-M     'P 21/c '
_symmetry_space_group_name_Hall     '-P 2ybc'
loop_
    _symmetry_equiv_pos_as_xyz
    'x, y, z'
    '-x, y+1/2, -z+1/2'
    '-x, -y, -z'
    'x, -y-1/2, z-1/2'
_cell_length_a     6.5948(7)
_cell_length_b     11.8018(9)
_cell_length_c     9.4692(8)
_cell_angle_alpha     90.00
_cell_angle_beta     96.520(10)
_cell_angle_gamma     90.00
_cell_volume     732.23(12)
_cell_formula_units_Z     4
_cell_measurement_reflns_used     25
_cell_measurement_theta_min     10
_cell_measurement_theta_max     15
_cell_measurement_temperature     298(2)
_exptl_crystal_description     prism
_exptl_crystal_colour     colourless
_exptl_crystal_size_max     0.28
_exptl_crystal_size_mid     0.18
_exptl_crystal_size_min     0.12
_exptl_crystal_density_diffrn     3.391
_exptl_crystal_density_meas     ?
_exptl_crystal_density_method     'not measured'
_exptl_crystal_F_000     704
_exptl_absorpt_coefficient_mu     9.438
_exptl_absorpt_correction_type     psi-scan
_exptl_absorpt_process_details     '(North <i>et al.</i>, 1968)'
_exptl_absorpt_correction_T_min     0.15
_exptl_absorpt_correction_T_max     0.32
_exptl_special_details     ?
_diffrn_ambient_temperature     298(2)
_diffrn_radiation_type     MoK\a
_diffrn_radiation_wavelength     0.71073
_diffrn_radiation_source     'fine-focus sealed tube'
_diffrn_radiation_monochromator     graphite
_diffrn_measurement_device_type     'Enraf--Nonius CAD-4'
_diffrn_measurement_method     '\w/2\q'
_diffrn_detector_area_resol_mean     ?
_diffrn_reflns_number     2484
_diffrn_reflns_av_R_equivalents     0.0323
_diffrn_reflns_av_sigmaI/netI     0.0294
_diffrn_reflns_theta_min     2.77
_diffrn_reflns_theta_max     26.95
_diffrn_reflns_theta_full     26.95
_diffrn_measured_fraction_theta_max     1.000
_diffrn_measured_fraction_theta_full     1.000
_diffrn_reflns_limit_h_min     -8
_diffrn_reflns_limit_h_max     2
_diffrn_reflns_limit_k_min     -15
_diffrn_reflns_limit_k_max     1
_diffrn_reflns_limit_l_min     -12
_diffrn_reflns_limit_l_max     12
_diffrn_standards_number     2
_diffrn_standards_interval_count     ?
_diffrn_standards_interval_time     120
_diffrn_standards_decay_%     1.2
_refine_special_details
;
Refinement of <i>F</i>^2^ against ALL reflections. The weighted <i>R</i>-factor
<i>wR</i> and goodness of fit <i>S</i> are based on <i>F</i>^2^, conventional
<i>R</i>-factors <i>R</i> are based on <i>F</i>, with <i>F</i> set to zero for
negative <i>F</i>^2^. The threshold expression of <i>F</i>^2^ >
\s(<i>F</i>^2^) is used only for calculating <i>R</i>-factors(gt) <i>etc</i>.
and is not relevant to the choice of reflections for refinement.
<i>R</i>-factors based on <i>F</i>^2^ are statistically about twice as large
as those based on <i>F</i>, and <i>R</i>- factors based on ALL data will be
even larger.
;
_reflns_number_total     1596
_reflns_number_gt     1484
_reflns_threshold_expression     I>2\s(I)
_refine_ls_structure_factor_coef     Fsqd
_refine_ls_matrix_type     full
_refine_ls_R_factor_all     0.0247
_refine_ls_R_factor_gt     0.0217
_refine_ls_wR_factor_gt     0.0569
_refine_ls_wR_factor_ref     0.0584
_refine_ls_goodness_of_fit_ref     1.085
_refine_ls_restrained_S_all     1.085
_refine_ls_number_reflns     1596
_refine_ls_number_parameters     128
_refine_ls_number_restraints     0
_refine_ls_weighting_scheme     calc
_refine_ls_weighting_details
         'calc w=1/[\s^2^(Fo^2^)+(0.0289P)^2^+1.1813P] where P=(Fo^2^+2Fc^2^)/3'
_atom_sites_solution_primary     direct
_atom_sites_solution_secondary     difmap
_refine_ls_shift/su_max     0.001
_refine_ls_shift/su_mean     0.000
_refine_diff_density_max     0.810
_refine_diff_density_min     -1.019
_refine_ls_extinction_method     SHELXL
_refine_ls_extinction_coef     0.0400(12)
_refine_ls_extinction_expression
                                  'Fc^*^=kFc[1+0.001xFc^2^\l^3^/sin(2\q)]^-1/4^'
loop_
    _atom_type_symbol
    _atom_type_description
    _atom_type_scat_dispersion_real
    _atom_type_scat_dispersion_imag
    _atom_type_scat_source
    'Al' 'Al' 0.0645 0.0514
                         'International Tables Vol C Tables 4.2.6.8 and 6.1.1.4'
    'As' 'As' 0.0499 2.0058
                         'International Tables Vol C Tables 4.2.6.8 and 6.1.1.4'
    'Na' 'Na' 0.0362 0.0249
                         'International Tables Vol C Tables 4.2.6.8 and 6.1.1.4'
    'O' 'O' 0.0106 0.0060
                         'International Tables Vol C Tables 4.2.6.8 and 6.1.1.4'
_computing_data_collection
                'CAD-4 EXPRESS (Duisenberg, 1992; Mac\'i\<cek & Yordanov, 1992)'
_computing_cell_refinement
                'CAD-4 EXPRESS (Duisenberg, 1992; Mac\'i\<cek & Yordanov, 1992)'
_computing_data_reduction     'XCAD4 (Harms & Wocadlo, 1995)'
_computing_structure_solution     'SHELXS97 (Sheldrick, 2008)'
_computing_structure_refinement     'SHELXL97 (Sheldrick, 2008)'
_computing_molecular_graphics     'DIAMOND (Brandenburg, 1998)'
_computing_publication_material
                                   'WinGX publication routines (Farrugia, 2012)'
loop_
    _atom_site_type_symbol
    _atom_site_label
    _atom_site_fract_x
    _atom_site_fract_y
    _atom_site_fract_z
    _atom_site_U_iso_or_equiv
    _atom_site_adp_type
    _atom_site_calc_flag
    _atom_site_refinement_flags
    _atom_site_occupancy
    _atom_site_symmetry_multiplicity
    _atom_site_disorder_assembly
    _atom_site_disorder_group
    As As1 0.86449(4) 0.67433(2) 0.37764(3) 0.00605(12) Uani d . 1 1 . .
    As As2 0.60661(4) 0.41481(3) 0.17808(3) 0.00626(12) Uani d . 1 1 . .
    Al Al1 0.28023(13) 0.14677(8) 0.43819(9) 0.00571(19) Uani d . 1 1 . .
    Na Na1 0.2321(2) 0.84727(12) 0.63044(15) 0.0168(3) Uani d . 1 1 . .
    Na Na2 0.9037(2) 0.91868(11) 0.21472(15) 0.0149(3) Uani d . 1 1 . .
    Na Na3 0.6231(2) 0.39550(13) 0.52395(16) 0.0201(3) Uani d . 1 1 . .
    O O1 0.7295(3) 0.59717(19) 0.4790(2) 0.0126(5) Uani d . 1 1 . .
    O O2 0.9149(3) 0.80210(19) 0.4647(2) 0.0091(4) Uani d . 1 1 . .
    O O3 0.4121(3) 0.4885(2) 0.2261(3) 0.0131(5) Uani d . 1 1 . .
    O O4 0.2312(3) 0.00301(19) 0.4010(2) 0.0102(4) Uani d . 1 1 . .
    O O5 0.0778(3) 0.6176(2) 0.3349(2) 0.0113(4) Uani d . 1 1 . .
    O O6 0.5203(3) 0.32759(18) 0.0365(2) 0.0098(4) Uani d . 1 1 . .
    O O7 0.7477(3) 0.34378(19) 0.3040(2) 0.0123(5) Uani d . 1 1 . .
    O O8 0.7236(3) 0.71895(19) 0.2241(2) 0.0116(5) Uani d . 1 1 . .
loop_
    _atom_site_aniso_label
    _atom_site_aniso_U_11
    _atom_site_aniso_U_22
    _atom_site_aniso_U_33
    _atom_site_aniso_U_12
    _atom_site_aniso_U_13
    _atom_site_aniso_U_23
    As1 0.00779(17) 0.00666(18) 0.00357(17) 0.00099(10) 0.00013(11) -0.00017(10)
    As2 0.00722(17) 0.00686(18) 0.00430(18) 0.00007(10) -0.00108(11) 0.00082(10)
    Al1 0.0066(4) 0.0071(4) 0.0032(4) 0.0002(3) -0.0009(3) -0.0007(3)
    Na1 0.0191(7) 0.0168(7) 0.0155(7) -0.0028(5) 0.0064(5) -0.0036(6)
    Na2 0.0146(6) 0.0155(7) 0.0145(7) 0.0011(5) 0.0012(5) 0.0002(5)
    Na3 0.0125(6) 0.0265(8) 0.0205(7) 0.0017(6) -0.0013(5) -0.0017(6)
    O1 0.0131(10) 0.0150(11) 0.0101(11) -0.0012(9) 0.0033(8) 0.0031(9)
    O2 0.0114(10) 0.0079(9) 0.0080(10) 0.0004(8) 0.0011(8) -0.0045(9)
    O3 0.0116(10) 0.0130(11) 0.0154(11) 0.0022(9) 0.0053(9) -0.0017(9)
    O4 0.0107(10) 0.0091(10) 0.0108(10) 0.0014(8) 0.0016(8) -0.0018(9)
    O5 0.0109(10) 0.0119(11) 0.0116(11) 0.0042(9) 0.0037(8) -0.0018(9)
    O6 0.0110(10) 0.0113(11) 0.0065(10) -0.0002(8) -0.0017(8) -0.0016(8)
    O7 0.0155(11) 0.0129(11) 0.0076(10) 0.0010(9) -0.0034(8) 0.0033(9)
    O8 0.0170(11) 0.0123(11) 0.0043(10) 0.0052(9) -0.0037(8) -0.0003(8)
_geom_special_details
;
All e.s.d.'s (except the e.s.d. in the dihedral angle between two l.s. planes)
are estimated using the full covariance matrix. The cell e.s.d.'s are taken
into account individually in the estimation of e.s.d.'s in distances, angles
and torsion angles; correlations between e.s.d.'s in cell parameters are only
used when they are defined by crystal symmetry. An approximate (isotropic)
treatment of cell e.s.d.'s is used for estimating e.s.d.'s involving l.s.
planes.
;
loop_
    _geom_bond_atom_site_label_1
    _geom_bond_atom_site_label_2
    _geom_bond_site_symmetry_2
    _geom_bond_distance
    _geom_bond_publ_flag
    Al1 O2 3_666 1.771(2) y
    Al1 O4 . 1.755(2) y
    Al1 O6 4_566 1.769(2) y
    Al1 O8 2_645 1.755(2) y
    As1 O1 . 1.654(2) y
    As1 O2 . 1.732(2) y
    As1 O5 1_655 1.649(2) y
    As2 O3 . 1.655(2) y
    As2 O4 2_655 1.723(2) y
    As2 O6 . 1.734(2) y
    As2 O7 . 1.655(2) y
    Na1 O5 4_576 2.324(3) ?
    Na1 O7 3_666 2.338(3) ?
    Na1 O3 4_576 2.396(3) ?
    Na1 O6 2_655 2.410(3) ?
    Na1 O2 1_455 2.525(3) ?
    Na1 O4 1_565 2.845(3) ?
    Na2 O3 2_655 2.366(3) ?
    Na2 O1 4_575 2.399(3) ?
    Na2 O5 2_655 2.400(3) ?
    Na2 O7 2_755 2.488(3) ?
    Na2 O8 . 2.646(3) ?
    Na2 O2 . 2.732(3) ?
    Na2 O4 1_665 2.811(3) ?
    Na3 O5 3_666 2.259(3) ?
    Na3 O1 3_666 2.324(3) ?
    Na3 O7 . 2.403(3) ?
    Na3 O1 . 2.531(3) ?
    Na3 O6 4_566 2.725(3) ?
    Na3 O3 3_666 2.767(3) ?
    O1 Na3 3_666 2.324(3) ?
    O1 Na2 4_576 2.399(3) ?
    O2 Al1 3_666 1.771(2) ?
    O2 Na1 1_655 2.525(3) ?
    O3 Na2 2_645 2.366(3) ?
    O3 Na1 4_575 2.396(3) ?
    O3 Na3 3_666 2.767(3) ?
    O4 As2 2_645 1.723(2) ?
    O4 Na2 1_445 2.811(3) ?
    O4 Na1 1_545 2.845(3) ?
    O5 As1 1_455 1.649(2) ?
    O5 Na3 3_666 2.259(3) ?
    O5 Na1 4_575 2.324(3) ?
    O5 Na2 2_645 2.400(3) ?
    O6 Al1 4_565 1.769(2) ?
    O6 Na1 2_645 2.410(3) ?
    O6 Na3 4_565 2.725(3) ?
    O7 Na1 3_666 2.338(3) ?
    O7 Na2 2_745 2.488(3) ?
    O8 Al1 2_655 1.755(2) ?
loop_
    _geom_angle_atom_site_label_1
    _geom_angle_atom_site_label_2
    _geom_angle_atom_site_label_3
    _geom_angle_site_symmetry_1
    _geom_angle_site_symmetry_3
    _geom_angle
    _geom_angle_publ_flag
    O5 As1 O1 1_655 . 116.68(12) ?
    O5 As1 O8 1_655 . 108.15(11) ?
    O1 As1 O8 . . 112.63(11) ?
    O5 As1 O2 1_655 . 110.31(11) ?
    O1 As1 O2 . . 106.86(11) ?
    O8 As1 O2 . . 101.07(11) ?
    O3 As2 O7 . . 117.25(12) ?
    O3 As2 O4 . 2_655 109.92(11) ?
    O7 As2 O4 . 2_655 107.04(11) ?
    O3 As2 O6 . . 109.11(11) ?
    O7 As2 O6 . . 111.39(11) ?
    O4 As2 O6 2_655 . 100.85(11) ?
    O8 Al1 O4 2_645 . 108.02(11) ?
    O8 Al1 O6 2_645 4_566 107.51(11) ?
    O4 Al1 O6 . 4_566 113.86(11) ?
    O8 Al1 O2 2_645 3_666 110.53(11) ?
    O4 Al1 O2 . 3_666 107.78(11) ?
    O6 Al1 O2 4_566 3_666 109.15(11) ?
    O5 Na1 O7 4_576 3_666 88.17(9) ?
    O5 Na1 O3 4_576 4_576 77.64(9) ?
    O7 Na1 O3 3_666 4_576 131.97(10) ?
    O5 Na1 O6 4_576 2_655 163.14(10) ?
    O7 Na1 O6 3_666 2_655 93.36(9) ?
    O3 Na1 O6 4_576 2_655 88.99(9) ?
    O5 Na1 O2 4_576 1_455 98.35(9) ?
    O7 Na1 O2 3_666 1_455 88.83(9) ?
    O3 Na1 O2 4_576 1_455 138.21(10) ?
    O6 Na1 O2 2_655 1_455 98.46(8) ?
    O5 Na1 O4 4_576 1_565 123.90(9) ?
    O7 Na1 O4 3_666 1_565 145.14(9) ?
    O3 Na1 O4 4_576 1_565 73.99(8) ?
    O6 Na1 O4 2_655 1_565 60.27(7) ?
    O2 Na1 O4 1_455 1_565 74.45(8) ?
    O3 Na2 O1 2_655 4_575 84.62(9) ?
    O3 Na2 O5 2_655 2_655 76.78(9) ?
    O1 Na2 O5 4_575 2_655 85.63(9) ?
    O3 Na2 O7 2_655 2_755 170.45(10) ?
    O1 Na2 O7 4_575 2_755 104.75(9) ?
    O5 Na2 O7 2_655 2_755 105.41(9) ?
    O3 Na2 O8 2_655 . 83.77(9) ?
    O1 Na2 O8 4_575 . 78.02(8) ?
    O5 Na2 O8 2_655 . 155.65(9) ?
    O7 Na2 O8 2_755 . 96.20(8) ?
    O3 Na2 O2 2_655 . 84.72(8) ?
    O1 Na2 O2 4_575 . 136.89(9) ?
    O5 Na2 O2 2_655 . 131.71(9) ?
    O7 Na2 O2 2_755 . 87.06(8) ?
    O8 Na2 O2 . . 59.34(7) ?
    O3 Na2 O4 2_655 1_665 111.25(9) ?
    O1 Na2 O4 4_575 1_665 149.78(9) ?
    O5 Na2 O4 2_655 1_665 73.97(8) ?
    O7 Na2 O4 2_755 1_665 61.34(7) ?
    O8 Na2 O4 . 1_665 127.61(8) ?
    O2 Na2 O4 . 1_665 72.02(7) ?
    O5 Na3 O1 3_666 3_666 144.58(11) ?
    O5 Na3 O7 3_666 . 97.69(9) ?
    O1 Na3 O7 3_666 . 116.07(10) ?
    O5 Na3 O1 3_666 . 85.63(9) ?
    O1 Na3 O1 3_666 . 105.03(9) ?
    O7 Na3 O1 . . 87.95(9) ?
    O5 Na3 O6 3_666 4_566 96.48(9) ?
    O1 Na3 O6 3_666 4_566 77.46(8) ?
    O7 Na3 O6 . 4_566 84.47(9) ?
    O1 Na3 O6 . 4_566 172.34(10) ?
    O5 Na3 O3 3_666 3_666 71.35(8) ?
    O1 Na3 O3 3_666 3_666 79.09(9) ?
    O7 Na3 O3 . 3_666 159.60(10) ?
    O1 Na3 O3 . 3_666 74.37(8) ?
    O6 Na3 O3 4_566 3_666 113.29(9) ?
_iucr_refine_instructions_details
;
TITL  noura12 in P 21/c
REM  transformed to conventional space group :
CELL   0.71073  6.5926 11.8006  9.4681   90.000   96.518   90.000
ZERR   4        0.0007  0.0009  0.0008    0.000    0.010    0.000
LATT    1
SYMM   -X,1/2+Y,1/2-Z
SFAC  O   As   Na   Al
UNIT  32   8   12   4
ACTA
L.S.   7
FMAP    2
PLAN    25
WGHT    0.028900    1.181000
EXTI    0.039995
FVAR       0.47808
AS1   2    0.864485    0.674331    0.377640    11.00000    0.00778    0.00666 =
         0.00356   -0.00017    0.00013    0.00099
AS2   2    0.606611    0.414815    0.178076    11.00000    0.00721    0.00686 =
         0.00430    0.00082   -0.00108    0.00007
AL1   4    0.280229    0.146770    0.438188    11.00000    0.00655    0.00708 =
         0.00316   -0.00066   -0.00094    0.00019
NA1   3    0.232071    0.847274    0.630441    11.00000    0.01906    0.01676 =
         0.01546   -0.00360    0.00643   -0.00277
NA2   3    0.903733    0.918681    0.214717    11.00000    0.01459    0.01548 =
         0.01451    0.00020    0.00115    0.00112
NA3   3    0.623085    0.395497    0.523948    11.00000    0.01251    0.02647 =
         0.02051   -0.00171   -0.00127    0.00166
O1    1    0.729544    0.597166    0.478958    11.00000    0.01307    0.01504 =
         0.01006    0.00310    0.00333   -0.00122
O2    1    0.914898    0.802097    0.464683    11.00000    0.01137    0.00789 =
         0.00802   -0.00454    0.00106    0.00044
O3    1    0.412107    0.488491    0.226098    11.00000    0.01163    0.01302 =
         0.01541   -0.00174    0.00532    0.00223
O4    1    0.231159    0.003012    0.400984    11.00000    0.01070    0.00906 =
         0.01084   -0.00176    0.00162    0.00142
O5    1    0.077774    0.617619    0.334888    11.00000    0.01090    0.01193 =
         0.01164   -0.00177    0.00369    0.00423
O6    1    0.520269    0.327595    0.036510    11.00000    0.01102    0.01127 =
         0.00653   -0.00161   -0.00174   -0.00021
O7    1    0.747691    0.343776    0.304032    11.00000    0.01548    0.01287 =
         0.00758    0.00332   -0.00338    0.00099
O8    1    0.723553    0.718947    0.224127    11.00000    0.01702    0.01228 =
         0.00426   -0.00032   -0.00368    0.00523
HKLF 4
REM   noura12 in P 21/c
REM R1 =  0.0217 for   1484 Fo > 4sig(Fo)  and  0.0247 for all   1596 data
REM    128 parameters refined using      0 restraints
END
WGHT      0.0271      1.2769
REM Highest difference peak  0.810,  deepest hole -1.019,  1-sigma level  0.123
Q1    1   0.9903  0.6699  0.3638  11.00000  0.05    0.81
Q2    1   0.4826  0.4208  0.1989  11.00000  0.05    0.80
Q3    1   0.5702  0.3660  0.0982  11.00000  0.05    0.59
Q4    1   0.7432  0.6768  0.3937  11.00000  0.05    0.56
Q5    1   0.8861  0.7374  0.4340  11.00000  0.05    0.56
Q6    1   0.7284  0.4230  0.1644  11.00000  0.05    0.49
Q7    1   0.8579  0.6186  0.4608  11.00000  0.05    0.47
Q8    1   0.9106  0.7566  0.4147  11.00000  0.05    0.44
Q9    1   0.6340  0.3109  0.0258  11.00000  0.05    0.43
Q10   1   0.7610  0.4240  0.3016  11.00000  0.05    0.40
Q11   1   0.7416  0.5830  0.4229  11.00000  0.05    0.39
Q12   1   1.3063  0.9617  0.4299  11.00000  0.05    0.39
Q13   1   0.6456  0.3780  0.2634  11.00000  0.05    0.38
Q14   1   1.3563  0.9656  0.4491  11.00000  0.05    0.38
Q15   1   0.8149  0.7220  0.3023  11.00000  0.05    0.38
Q16   1   1.3337  0.9870  0.3624  11.00000  0.05    0.36
Q17   1   0.7975  0.7994  0.4840  11.00000  0.05    0.34
Q18   1   0.2265  0.4420  0.1603  11.00000  0.05    0.34
Q19   1   0.6154  0.4649  0.2601  11.00000  0.05    0.33
Q20   1   0.3366  0.2339  0.0279  11.00000  0.05    0.33
Q21   1   0.8918  0.8345  0.3906  11.00000  0.05    0.33
Q22   1   0.7276  0.5461  0.5435  11.00000  0.05    0.32
Q23   1   0.7695  0.7233  0.2697  11.00000  0.05    0.32
Q24   1   1.3052  1.0618  0.4145  11.00000  0.05    0.31
Q25   1   0.3440  0.5811  0.3039  11.00000  0.05    0.31
;
