# Supplementary material for: Na3Al(AsO4)2
Source: Acta Crystallogr Sect E Struct Rep Online. 2013 Jan 31;69(Pt 2):i14. doi: 10.1107/S1600536813002213 (PMC3569176; doi:10.1107/S1600536813002213)
Supplement: Supplementary file 2 [file e-69-00i14-Isup2.hkl]

#
# h,k,l, Fc-squared, Fo-squared, sigma(Fo-squared) and status flag
#
data_I
_shelx_title '  noura12 in P 21/c'
_shelx_refln_list_code          4
_shelx_F_calc_maximum      227.67
_exptl_crystal_F_000       704.00
_reflns_d_resolution_high  0.7839
 
loop_
 _symmetry_equiv_pos_as_xyz
 'x, y, z'
 '-x, y+1/2, -z+1/2'
 '-x, -y, -z'
 'x, -y-1/2, z-1/2'
 
_cell_length_a     6.5926
_cell_length_b    11.8006
_cell_length_c     9.4681
_cell_angle_alpha  90.000
_cell_angle_beta   96.518
_cell_angle_gamma  90.000
 
_shelx_F_squared_multiplier     1.000
 
loop_
 _refln_index_h
 _refln_index_k
 _refln_index_l
 _refln_F_squared_calc
 _refln_F_squared_meas
 _refln_F_squared_sigma
 _refln_observed_status
   1   0   0      602.29      618.23     11.78 o
   2   0   0     6765.65     7225.43    239.61 o
   3   0   0      502.91      515.46     19.16 o
   4   0   0    13957.76    14070.05    113.64 o
   5   0   0       16.16       10.42     12.21 o
   6   0   0     9042.59     9229.90    116.51 o
   7   0   0     2081.32     1937.79     61.38 o
   8   0   0     8231.99     8509.08    138.95 o
   1   1   0     4327.72     4355.84     38.90 o
   2   1   0    29385.84    31779.12    222.69 o
   3   1   0       55.19       92.35     14.89 o
   4   1   0     2809.43     2739.78     51.22 o
   5   1   0     2072.09     2030.90     33.66 o
   6   1   0    14136.50    14529.27    105.90 o
   7   1   0       78.23       91.49      7.45 o
   8   1   0      518.00      551.61     29.30 o
   0   2   0      224.20      340.22      9.58 o
   1   2   0     9677.07     9506.60    146.93 o
   2   2   0     1262.87     1184.43     16.78 o
   3   2   0     4212.83     4260.95     52.55 o
   4   2   0      632.45      596.21     22.99 o
   5   2   0     6866.94     6839.93     88.58 o
   6   2   0     1704.50     1824.37     51.43 o
   7   2   0     1143.22     1178.52     48.24 o
   8   2   0       86.10       60.51     27.10 o
   1   3   0     8564.26     8361.39    126.71 o
   2   3   0    11790.06    11477.33     89.01 o
   3   3   0    11329.96    11806.41     95.61 o
   4   3   0     2067.44     2102.61     43.44 o
   5   3   0     1101.48     1087.56     36.39 o
   6   3   0     4936.58     5026.27     86.86 o
   7   3   0     3217.70     3092.28     76.82 o
   8   3   0     1191.57     1227.35     56.38 o
   0   4   0    37696.85    33262.80    156.97 o
   1   4   0      119.65      120.45      6.53 o
   2   4   0      636.10      626.34     14.58 o
   3   4   0      265.91      291.47     16.44 o
   4   4   0     2621.60     2558.86     49.79 o
   5   4   0        9.51       -3.19     14.53 o
   6   4   0      913.71      989.09     40.83 o
   7   4   0      162.21      172.66     12.80 o
   8   4   0     1471.56     1532.58     62.76 o
   1   5   0      867.53      786.09     15.85 o
   2   5   0       10.96      134.32     86.60 o
   3   5   0     3345.47     3315.30     52.34 o
   4   5   0      150.70      184.63     15.61 o
   5   5   0     5018.83     5010.18     80.69 o
   6   5   0     1294.11     1287.15     46.93 o
   7   5   0      351.40      379.65     28.01 o
   0   6   0     2114.58     2266.71     39.93 o
   1   6   0     9097.06     8298.94    259.73 o
   2   6   0     5093.81     4988.59     44.95 o
   3   6   0    14422.51    14287.57    122.92 o
   4   6   0     3696.90     3783.75     65.56 o
   5   6   0     6494.57     6564.78     95.77 o
   6   6   0     2229.06     2308.20     62.30 o
   7   6   0     2410.29     2383.59     72.38 o
   1   7   0     8107.66     7797.76    299.49 o
   2   7   0      425.16      403.87     15.07 o
   3   7   0    15797.07    15201.50    134.54 o
   4   7   0      692.16      719.15     32.17 o
   5   7   0     6279.46     6386.68     98.09 o
   6   7   0       37.57       92.66     10.85 o
   7   7   0     2090.12     2112.78     70.17 o
   0   8   0     4519.12     4207.85     64.38 o
   1   8   0     1071.83     1039.83     40.03 o
   2   8   0     1180.68     1093.62     24.61 o
   3   8   0     2613.05     2509.67     54.52 o
   4   8   0     6999.76     6689.68     98.22 o
   5   8   0      296.82      308.15     25.19 o
   6   8   0      230.75      231.79     17.10 o
   7   8   0      715.80      773.19     44.47 o
   1   9   0       81.95       95.03      5.53 o
   2   9   0    21680.29    20710.35    121.19 o
   3   9   0      851.54      929.09     37.43 o
   4   9   0      966.58      889.63     39.79 o
   5   9   0        1.53       27.26     17.41 o
   6   9   0     2610.48     2687.16     75.05 o
   0  10   0     2776.59     2590.50     58.86 o
   1  10   0      822.06      803.64     38.47 o
   2  10   0     1920.85     1867.29     36.41 o
   3  10   0      467.20      404.62     29.69 o
   4  10   0     4418.72     4379.78     87.10 o
   5  10   0     1343.26     1346.79     54.42 o
   6  10   0      703.42      751.98     45.44 o
   1  11   0        1.26       -2.42     15.44 o
   2  11   0     2723.39     2599.91     82.63 o
   3  11   0      217.15      204.26     15.22 o
   4  11   0      355.98      395.46     29.37 o
   5  11   0     1069.67     1172.62     53.77 o
   0  12   0    18885.16    18179.73    184.19 o
   1  12   0      470.72      421.70     21.50 o
   2  12   0       20.49       20.54     13.97 o
   3  12   0      712.60      693.40     38.73 o
   4  12   0     4767.66     4832.75    101.07 o
   5  12   0      930.06      853.82     50.47 o
   1  13   0      119.10      126.89      9.00 o
   2  13   0     8438.35     8261.81    280.60 o
   3  13   0       18.97       10.81     20.79 o
   4  13   0       47.05       21.80     25.12 o
   0  14   0       23.59       29.01     20.22 o
   1  14   0     1302.60     1230.16     50.08 o
   2  14   0      447.77      413.26     30.58 o
   3  14   0     1975.66     1808.05     68.60 o
  -8   1   1     2684.75     2802.64     55.86 o
  -7   1   1      640.83      638.02     25.85 o
  -6   1   1     1605.16     1575.36     49.22 o
  -5   1   1     3927.93     3805.15     44.92 o
  -4   1   1     7167.96     7114.21    153.82 o
  -3   1   1       84.41      138.86     16.46 o
  -2   1   1     4013.92     3987.82     21.48 o
  -1   1   1    19244.09    19810.64    503.02 o
   0   1   1      438.61      486.42     17.73 o
   1   1   1      182.60      188.63      6.40 o
   2   1   1     5958.61     5871.77     66.78 o
   3   1   1      537.06      430.49     26.55 o
   4   1   1       15.67        8.17      8.14 o
   5   1   1        3.13      -11.64     11.64 o
   6   1   1      170.50      187.31     23.74 o
   7   1   1     2261.32     2305.89    100.77 o
   8   1   1     1535.98     1554.51     43.88 o
  -8   2   1      245.01      300.16     22.50 o
  -7   2   1     2417.79     2458.24     65.70 o
  -6   2   1     3882.96     4102.34     76.14 o
  -5   2   1     1175.96     1140.00     36.22 o
  -4   2   1     9531.82     9671.57     91.55 o
  -3   2   1     8605.39     8481.03     75.65 o
  -2   2   1    11044.67    10423.30    265.96 o
  -1   2   1     4049.05     4036.67    161.99 o
   0   2   1       96.23       91.13      4.69 o
   1   2   1    24659.59    25492.50   1325.48 o
   2   2   1      164.81      176.64      9.05 o
   3   2   1      656.36      628.15     21.72 o
   4   2   1      605.07      624.58     24.38 o
   5   2   1     9906.94     9935.20    110.29 o
   6   2   1      739.81      800.72     36.48 o
   7   2   1      134.52      138.27     12.79 o
   8   2   1       96.40       82.50     13.75 o
  -8   3   1     4573.06     4769.05    104.18 o
  -7   3   1      163.36      192.56     15.82 o
  -6   3   1     1528.68     1469.65     47.93 o
  -5   3   1      898.97      970.25     33.86 o
  -4   3   1    10025.12    10256.72     97.43 o
  -3   3   1       47.43       72.83      5.17 o
  -2   3   1       75.60       47.31      3.34 o
  -1   3   1    18322.29    18659.72    367.22 o
   0   3   1     1123.19     1087.74     14.60 o
   1   3   1      258.17      282.26      9.10 o
   2   3   1     1018.03     1032.27     62.19 o
   3   3   1     6488.48     6494.94     71.33 o
   4   3   1     5352.69     5244.85     71.27 o
   5   3   1     2594.26     2483.25     55.35 o
   6   3   1     6140.36     6042.65     99.12 o
   7   3   1     1676.49     1756.31     58.21 o
   8   3   1       75.24      101.97     13.13 o
  -8   4   1     2942.98     3292.02     86.46 o
  -7   4   1      440.41      461.97     33.40 o
  -6   4   1       53.06       54.11      8.97 o
  -5   4   1     4660.78     4723.75     74.41 o
  -4   4   1     5364.09     5245.94     71.51 o
  -3   4   1     1235.75     1210.71     30.19 o
  -2   4   1     6290.54     6308.26    297.10 o
  -1   4   1       77.67       81.57     10.94 o
   0   4   1    36838.11    36154.61    309.04 o
   1   4   1       20.91       15.65      5.68 o
   2   4   1     4781.49     4653.27    171.30 o
   3   4   1        9.72        7.26     10.94 o
   4   4   1    20849.81    21005.23    159.94 o
   5   4   1      878.68      895.04     34.98 o
   6   4   1     3879.70     3965.28     80.14 o
   7   4   1     2767.26     2689.73     74.11 o
  -7   5   1     4302.24     4392.25     93.49 o
  -6   5   1     2529.32     2578.59     65.46 o
  -5   5   1       65.94       63.23      8.01 o
  -4   5   1      182.56      179.06     13.69 o
  -3   5   1     4436.80     4406.99     60.74 o
  -2   5   1    25098.37    25146.10    111.44 o
  -1   5   1     1038.59     1016.77     17.94 o
   0   5   1      770.63     1022.33     17.75 o
   1   5   1      220.70      279.36     10.45 o
   2   5   1    21034.27    21011.63    134.53 o
   3   5   1      124.48      142.00     11.09 o
   4   5   1     9855.54     9821.34    107.67 o
   5   5   1      616.61      581.82     31.87 o
   6   5   1     6749.67     6681.98    108.23 o
   7   5   1      241.98      270.44     22.63 o
  -7   6   1      387.98      438.16     33.51 o
  -6   6   1      720.98      763.52     37.73 o
  -5   6   1      233.56      273.94     19.70 o
  -4   6   1      141.04      163.15     13.33 o
  -3   6   1      448.78      428.74     22.82 o
  -2   6   1       54.17       68.93      4.57 o
  -1   6   1      581.15      590.20     24.93 o
   0   6   1       11.81       32.56      6.52 o
   1   6   1      359.19      339.59     12.63 o
   2   6   1      590.73      670.26     21.72 o
   3   6   1        6.92        6.21     12.30 o
   4   6   1       19.52        9.54     13.13 o
   5   6   1      335.06      336.25     26.22 o
   6   6   1       14.37       27.52     17.94 o
   7   6   1      172.25      183.53     14.02 o
  -7   7   1      650.53      690.67     43.49 o
  -6   7   1     1931.71     1913.27     60.16 o
  -5   7   1      587.89      523.84     34.83 o
  -4   7   1      749.76      762.07     32.85 o
  -3   7   1     1930.61     1812.53     43.97 o
  -2   7   1    21528.42    21129.27    911.02 o
  -1   7   1      646.32      626.28     19.35 o
   0   7   1      129.11      149.65      8.66 o
   1   7   1      729.64      742.44     22.38 o
   2   7   1     1653.22     1570.53     27.76 o
   3   7   1     1625.68     1618.10     43.42 o
   4   7   1     9897.43     9871.98    116.90 o
   5   7   1      414.36      434.94     28.70 o
   6   7   1     2120.66     2042.77     66.06 o
   7   7   1      999.51     1060.88     51.34 o
  -7   8   1        4.49        7.88     24.81 o
  -6   8   1      107.85       98.68     12.66 o
  -5   8   1     3480.82     3476.72     74.82 o
  -4   8   1     4053.16     3907.39     73.99 o
  -3   8   1     1297.97     1293.50     39.45 o
  -2   8   1     2999.07     2881.85     96.42 o
  -1   8   1       19.16       19.22      8.18 o
   0   8   1    10802.55    10567.43     75.26 o
   1   8   1       72.27       73.76      4.83 o
   2   8   1     5116.89     4887.02    124.93 o
   3   8   1      192.33      193.51     15.44 o
   4   8   1     8783.93     8479.15    113.29 o
   5   8   1        6.74        7.22     15.80 o
   6   8   1      969.56      930.71     47.16 o
  -6   9   1      427.84      461.59     34.18 o
  -5   9   1     1277.53     1256.25     48.53 o
  -4   9   1     2494.36     2441.08     62.47 o
  -3   9   1        3.85       11.64     14.70 o
  -2   9   1     1616.75     1627.00     48.33 o
  -1   9   1     5608.65     5633.21    172.01 o
   0   9   1      187.37      179.35     10.67 o
   1   9   1      537.29      555.88     19.33 o
   2   9   1     2436.63     2371.87     38.81 o
   3   9   1     7211.17     6939.87     99.50 o
   4   9   1     1399.23     1300.77     47.75 o
   5   9   1      670.93      655.98     40.87 o
   6   9   1     1836.21     1756.24     62.51 o
  -6  10   1     4478.87     4377.01    101.08 o
  -5  10   1        5.39       26.34      9.89 o
  -4  10   1      224.54      223.00     18.51 o
  -3  10   1    10564.12    10152.23    126.31 o
  -2  10   1     1300.76     1346.93     43.33 o
  -1  10   1      328.46      360.56     18.06 o
   0  10   1     1122.28     1124.06     37.11 o
   1  10   1    14192.18    13631.42    272.75 o
   2  10   1       51.70       56.69     15.56 o
   3  10   1       41.92       51.48      9.54 o
   4  10   1      374.53      422.74     31.76 o
   5  10   1     3374.46     3348.75     83.39 o
   6  10   1      464.24      511.22     38.66 o
  -5  11   1     5569.59     5544.33    109.34 o
  -4  11   1     2298.13     2254.25     65.58 o
  -3  11   1     1043.26      945.85     41.80 o
  -2  11   1     2061.55     1997.37     96.86 o
  -1  11   1     8194.49     8082.19    462.14 o
   0  11   1      972.67     1007.75     28.76 o
   1  11   1       36.97       59.39     14.27 o
   2  11   1      619.29      622.13     24.33 o
   3  11   1     5366.56     5151.17     96.54 o
   4  11   1      813.06      711.81     43.31 o
   5  11   1        1.82       16.58     18.90 o
  -5  12   1       72.51       33.23     27.06 o
  -4  12   1      593.50      543.61     39.20 o
  -3  12   1      108.41      101.57     12.88 o
  -2  12   1       23.83        8.19     13.68 o
  -1  12   1        6.56       15.67     12.89 o
   0  12   1        3.36       14.45     11.73 o
   1  12   1     3017.04     2943.11    153.82 o
   2  12   1      331.33      333.97     18.62 o
   3  12   1      989.79     1017.52     47.13 o
   4  12   1      256.23      271.96     17.94 o
  -4  13   1       12.49       27.57     23.28 o
  -3  13   1       18.54       -5.43     22.67 o
  -2  13   1      578.03      555.19     67.09 o
  -1  13   1     2424.46     2309.07    106.21 o
   0  13   1     2289.08     2186.60     71.55 o
   1  13   1       48.68       38.83     15.24 o
   2  13   1     3852.36     3842.07     94.36 o
   3  13   1      660.03      547.08     39.66 o
   4  13   1       82.91      101.27     13.92 o
  -3  14   1     2983.85     2858.55     82.98 o
  -2  14   1      732.12      768.58     44.13 o
  -1  14   1      111.10      124.43     13.53 o
   0  14   1     1369.10     1373.01     85.25 o
   1  14   1     3941.73     3971.41     66.61 o
   2  14   1      308.40      368.47     30.32 o
   0  15   1     1498.26     1566.51     45.40 o
  -8   0   2      223.82      243.63     19.29 o
  -7   0   2      578.47      560.52     35.60 o
  -6   0   2     1392.22     1474.06     44.81 o
  -5   0   2    10862.99    10866.73    110.16 o
  -4   0   2     1393.97     1347.02     33.30 o
  -3   0   2     2791.32     2735.86     41.14 o
  -2   0   2    25699.95    26749.39     94.22 o
  -1   0   2      425.51      373.60      9.56 o
   0   0   2     1777.52     1826.77     25.67 o
   1   0   2        4.92       43.07      3.37 o
   2   0   2    41841.03    46123.40    153.13 o
   3   0   2      738.44      665.38     24.32 o
   4   0   2     6541.89     6606.68     82.26 o
   5   0   2       28.90        5.56     15.14 o
   6   0   2    14425.55    14482.07    158.46 o
   7   0   2      708.65      629.50     39.26 o
   8   0   2       22.28       45.69     12.91 o
  -8   1   2      342.40      357.73     20.31 o
  -7   1   2     3149.83     3285.22     54.07 o
  -6   1   2      276.58      270.54     21.57 o
  -5   1   2      253.55      241.35     12.74 o
  -4   1   2    23374.40    24232.01    533.20 o
  -3   1   2     2995.04     3117.31     54.47 o
  -2   1   2     5828.39     5781.32     95.50 o
  -1   1   2      131.06      136.73      5.07 o
   0   1   2    13797.15    13491.35    521.68 o
   1   1   2     6237.36     6740.17     37.94 o
   2   1   2     5590.65     6303.85     32.88 o
   3   1   2     3868.04     4010.83    119.72 o
   4   1   2    16602.62    16421.80    310.72 o
   5   1   2      241.95      246.87     13.18 o
   6   1   2      549.36      533.48     38.49 o
   7   1   2       92.44       89.80      9.15 o
   8   1   2     3346.81     3355.03     66.02 o
  -8   2   2      178.14      208.16     18.10 o
  -7   2   2     1844.24     1894.46     59.27 o
  -6   2   2      455.18      480.31     30.35 o
  -5   2   2      605.99      606.49     27.57 o
  -4   2   2     6335.47     6200.86     72.86 o
  -3   2   2     1940.71     1777.15     34.30 o
  -2   2   2    16145.31    16772.60    492.25 o
  -1   2   2     7681.76     7407.93    116.38 o
   0   2   2     3804.29     3826.67    253.24 o
   1   2   2    15123.29    15441.29    810.96 o
   2   2   2      351.19      468.71     14.06 o
   3   2   2     3611.16     3834.97     56.20 o
   4   2   2      413.92      450.73     23.51 o
   5   2   2     1814.91     1790.74     49.22 o
   6   2   2      315.34      282.66     21.95 o
   7   2   2     1386.57     1474.34     56.67 o
   8   2   2      127.93      132.90     14.89 o
  -8   3   2      677.89      681.48     44.37 o
  -7   3   2      181.53      203.25     16.57 o
  -6   3   2     1494.86     1531.64     47.46 o
  -5   3   2     2437.37     2432.61     52.34 o
  -4   3   2     1354.99     1347.91     36.04 o
  -3   3   2     6977.79     7221.74     73.03 o
  -2   3   2    10523.41    10428.54    153.68 o
  -1   3   2    19195.13    19325.41    313.57 o
   0   3   2     4312.03     4311.47    114.03 o
   1   3   2     1092.07      942.27     17.57 o
   2   3   2     1724.67     1719.82    150.29 o
   3   3   2      615.08      596.16     23.53 o
   4   3   2     4908.65     4795.99     71.48 o
   5   3   2     6959.02     6927.95     96.18 o
   6   3   2      423.54      413.77     31.82 o
   7   3   2      896.74      853.49     47.53 o
  -8   4   2      362.50      408.83     31.60 o
  -7   4   2     1269.94     1362.46     53.64 o
  -6   4   2       86.17       87.50      9.07 o
  -5   4   2      365.38      340.90     24.53 o
  -4   4   2       36.31       79.28      6.87 o
  -3   4   2     3270.20     3452.37     51.36 o
  -2   4   2     2122.77     2177.74    155.45 o
  -1   4   2      912.45      985.84     26.90 o
   0   4   2      552.00      630.74     43.08 o
   1   4   2     3790.12     4061.26     37.08 o
   2   4   2    11236.49    11455.10    430.98 o
   3   4   2     8246.85     8084.38     88.21 o
   4   4   2     2343.53     2379.66     52.43 o
   5   4   2      182.98      160.36     12.67 o
   6   4   2     1059.81     1014.16     46.63 o
   7   4   2       63.66       50.56     13.09 o
  -7   5   2      711.62      787.96     43.83 o
  -6   5   2     5295.51     5329.98     93.35 o
  -5   5   2     5186.46     5200.25     81.98 o
  -4   5   2    10391.80    10392.01    107.65 o
  -3   5   2      986.15      978.31     29.69 o
  -2   5   2      195.78      268.70     22.86 o
  -1   5   2     1523.14     1412.45     57.29 o
   0   5   2        9.54       16.70      7.64 o
   1   5   2    14729.82    14651.81    176.60 o
   2   5   2     6252.99     6435.92     56.76 o
   3   5   2    11903.36    12171.76    114.72 o
   4   5   2      812.68      829.18     32.86 o
   5   5   2      617.41      586.65     31.42 o
   6   5   2      182.77      156.32     16.04 o
   7   5   2      386.28      419.74     32.49 o
  -7   6   2     4293.34     4513.91     97.98 o
  -6   6   2      568.25      545.42     32.70 o
  -5   6   2     4661.25     4697.62     80.42 o
  -4   6   2     5940.98     5808.07     82.45 o
  -3   6   2    13287.06    13106.20    117.32 o
  -2   6   2     3644.82     3622.99    123.86 o
  -1   6   2    12981.93    12403.77    506.76 o
   0   6   2     5655.57     5718.89    219.54 o
   1   6   2    16568.06    16303.99     88.50 o
   2   6   2        5.92       16.47      8.49 o
   3   6   2    13359.52    13481.94    127.20 o
   4   6   2      170.87      219.41     17.80 o
   5   6   2     3772.77     3885.94     78.41 o
   6   6   2      378.06      394.52     27.84 o
   7   6   2     3534.35     3162.52     87.45 o
  -7   7   2     1801.96     1922.09     66.71 o
  -6   7   2     2623.86     2645.34     70.52 o
  -5   7   2     2364.11     2456.39     59.97 o
  -4   7   2     4277.15     4065.65     73.14 o
  -3   7   2     5513.00     5501.80     77.42 o
  -2   7   2      676.43      722.30     20.55 o
  -1   7   2     5973.74     5951.04    349.58 o
   0   7   2      505.42      536.70     16.82 o
   1   7   2     6382.84     6223.46    108.56 o
   2   7   2     1133.79     1179.37     55.86 o
   3   7   2     9161.99     9401.01    108.25 o
   4   7   2      563.38      574.66     32.99 o
   5   7   2     4090.36     4088.73     82.50 o
   6   7   2     1569.25     1532.92     56.99 o
   7   7   2     2088.27     1907.10     72.86 o
  -7   8   2       60.29       37.34     25.08 o
  -6   8   2     1557.60     1607.31     58.26 o
  -5   8   2     1747.26     1771.56     54.09 o
  -4   8   2      459.72      476.85     26.79 o
  -3   8   2      316.97      306.31     23.11 o
  -2   8   2    12423.84    11956.89    799.27 o
  -1   8   2     4181.98     4112.04    336.68 o
   0   8   2      448.75      473.54     35.36 o
   1   8   2     1309.33     1246.38     26.43 o
   2   8   2     4331.62     4288.57     79.58 o
   3   8   2      638.62      611.97     31.62 o
   4   8   2       24.07       62.93      8.80 o
   5   8   2      156.16      160.44     12.10 o
   6   8   2     3105.89     3121.04     83.37 o
  -6   9   2     3304.64     3468.31     86.34 o
  -5   9   2     1507.92     1487.88     52.54 o
  -4   9   2      128.07      126.45     10.03 o
  -3   9   2     1549.70     1500.28     46.46 o
  -2   9   2      382.36      416.47     20.16 o
  -1   9   2     1426.52     1420.39     58.54 o
   0   9   2    14215.00    14198.75    287.28 o
   1   9   2      667.73      685.48     27.34 o
   2   9   2     4282.44     4285.12     53.79 o
   3   9   2     2234.41     2151.06     57.16 o
   4   9   2     4877.92     4723.45     90.98 o
   5   9   2      292.82      309.56     22.82 o
   6   9   2       54.44        3.81     25.83 o
  -6  10   2      741.80      810.20     44.79 o
  -5  10   2       44.94       44.52     21.93 o
  -4  10   2     1659.89     1611.81     54.07 o
  -3  10   2      723.41      711.52     35.68 o
  -2  10   2       70.25       80.35     15.65 o
  -1  10   2      237.75      233.62     13.81 o
   0  10   2      392.76      408.80     19.33 o
   1  10   2     3336.07     3385.01     49.04 o
   2  10   2      601.13      563.76     22.47 o
   3  10   2      110.03      109.21     10.64 o
   4  10   2      215.96      210.38     18.94 o
   5  10   2       70.93       75.00     12.08 o
  -5  11   2      227.76      228.83     17.71 o
  -4  11   2     1072.26     1126.36     48.72 o
  -3  11   2      220.35      201.81     16.75 o
  -2  11   2     3701.92     3725.61    169.96 o
  -1  11   2      901.73      908.80     55.41 o
   0  11   2      117.10      140.97      8.50 o
   1  11   2      477.72      459.10     22.50 o
   2  11   2      748.99      717.11     26.29 o
   3  11   2      808.21      877.87     43.05 o
   4  11   2     3145.88     3194.72     81.69 o
   5  11   2       54.00       50.30     26.09 o
  -5  12   2     2771.36     2506.28     78.34 o
  -4  12   2     2431.40     2451.63     72.47 o
  -3  12   2      942.41      957.89     44.77 o
  -2  12   2     4827.30     4861.47    271.67 o
  -1  12   2      694.58      728.81     27.41 o
   0  12   2     1480.29     1578.48     38.17 o
   1  12   2       22.60       38.65     11.71 o
   2  12   2     9523.84     9305.53    252.79 o
   3  12   2        5.74      -24.33     24.33 o
   4  12   2     1136.99     1077.53     51.99 o
  -4  13   2     2563.23     2555.92     78.97 o
  -3  13   2      593.81      605.92     42.50 o
  -2  13   2       42.72       64.26     24.73 o
  -1  13   2       11.14       34.08     13.61 o
   0  13   2     8048.68     8127.36    138.61 o
   1  13   2      164.10      158.33      9.88 o
   2  13   2      364.43      350.71     20.44 o
   3  13   2      780.37      756.82     44.86 o
  -2  14   2     1572.24     1417.42     59.90 o
  -1  14   2     1220.06     1290.62    120.34 o
   0  14   2      635.57      646.38     35.25 o
   1  14   2     4353.85     4269.97    162.42 o
   2  14   2      347.59      341.55     29.14 o
  -8   1   3      787.40      884.35     33.82 o
  -7   1   3      283.49      301.11     19.66 o
  -6   1   3     7355.15     7529.45     73.50 o
  -5   1   3    12089.94    11911.60    169.89 o
  -4   1   3      902.07      872.36     20.18 o
  -3   1   3     6594.37     6636.11     98.45 o
  -2   1   3     1556.41     1311.37     14.69 o
  -1   1   3     7448.06     6782.24     35.25 o
   0   1   3     4061.25     3981.50     73.71 o
   1   1   3    38077.68    40398.37    980.06 o
   2   1   3     4364.75     4484.25     43.91 o
   3   1   3     4132.98     4236.66    105.74 o
   4   1   3     1767.02     1725.66    113.86 o
   5   1   3    10744.76    10303.51    152.78 o
   6   1   3       79.30       95.42     17.21 o
   7   1   3       74.84       67.21      9.18 o
  -8   2   3     6144.86     6608.51    123.77 o
  -7   2   3      790.69      881.56     42.03 o
  -6   2   3       13.19       16.23     16.50 o
  -5   2   3     6355.52     6315.01     85.63 o
  -4   2   3     8767.83     8375.36     88.24 o
  -3   2   3     9244.77     9599.91     86.58 o
  -2   2   3    10596.01    10470.03    150.52 o
  -1   2   3    22702.88    20520.05     97.38 o
   0   2   3    28550.79    27547.53   1407.98 o
   1   2   3     6831.09     6479.68     52.94 o
   2   2   3      627.89      725.94     53.98 o
   3   2   3    16207.98    16647.19    136.08 o
   4   2   3       26.68       20.44     13.31 o
   5   2   3     2219.18     2152.58     55.56 o
   6   2   3     1858.58     1678.13     56.83 o
   7   2   3    10738.46    10553.46    153.93 o
  -8   3   3      104.38       84.61     14.01 o
  -7   3   3      806.85      802.55     42.16 o
  -6   3   3     6270.97     6771.30    100.78 o
  -5   3   3       82.37       73.93      8.10 o
  -4   3   3     2526.29     2477.62     48.54 o
  -3   3   3     8127.71     8018.83     80.85 o
  -2   3   3     1927.37     1807.94     31.80 o
  -1   3   3     1640.23     1845.24    115.93 o
   0   3   3    11891.20    12234.81    481.94 o
   1   3   3     3760.45     3547.75    112.25 o
   2   3   3     5520.84     5769.00     93.81 o
   3   3   3      629.69      637.76     26.61 o
   4   3   3     1031.14     1023.66     36.12 o
   5   3   3     9780.70     9494.22    119.97 o
   6   3   3     3504.75     3274.82     78.83 o
   7   3   3     1466.37     1398.59     58.02 o
  -8   4   3      141.08      173.61     15.38 o
  -7   4   3     5450.79     5704.82    106.16 o
  -6   4   3     1848.45     1944.09     55.73 o
  -5   4   3     1076.96     1079.04     37.32 o
  -4   4   3       66.03       34.16     14.63 o
  -3   4   3    10517.74    10386.33     96.05 o
  -2   4   3     8651.74     8740.16     65.32 o
  -1   4   3     3014.75     3001.47    250.20 o
   0   4   3      171.10      125.96      7.51 o
   1   4   3     2394.44     2411.10     31.90 o
   2   4   3    36139.43    38401.69    170.22 o
   3   4   3       33.39       47.50      6.30 o
   4   4   3     1165.64     1116.59     38.82 o
   5   4   3        7.07       26.38     14.22 o
   6   4   3     8912.71     8766.42    130.37 o
   7   4   3      141.46      139.45     14.94 o
  -7   5   3     1227.64     1314.12     54.62 o
  -6   5   3      194.14      247.05     18.85 o
  -5   5   3     7347.56     7558.96    100.51 o
  -4   5   3     1529.52     1610.06     42.59 o
  -3   5   3      977.01     1029.18     31.57 o
  -2   5   3      278.50      289.08     50.69 o
  -1   5   3    11149.82    10764.32    540.69 o
   0   5   3    18886.98    18808.28    665.96 o
   1   5   3      798.76      845.41     20.10 o
   2   5   3       16.17       25.74     10.63 o
   3   5   3     2318.43     2258.22     50.80 o
   4   5   3    19057.02    19413.85    172.71 o
   5   5   3      140.11      153.72     11.57 o
   6   5   3      171.71      182.46     13.63 o
   7   5   3       22.94        9.98     20.66 o
  -7   6   3       16.23       16.06     24.07 o
  -6   6   3        2.57       -1.49     18.16 o
  -5   6   3       90.47      117.20     10.56 o
  -4   6   3      299.96      317.98     23.10 o
  -3   6   3       27.27       30.24     13.04 o
  -2   6   3     8379.43     8746.70    455.25 o
  -1   6   3      137.73      131.32     20.87 o
   0   6   3     1397.93     1502.31     91.24 o
   1   6   3      283.94      311.84     21.69 o
   2   6   3      684.30      699.53     21.58 o
   3   6   3     2255.65     2121.32     50.84 o
   4   6   3     2147.85     2171.40     56.00 o
   5   6   3      168.06      174.80     13.72 o
   6   6   3      956.78      944.51     46.37 o
   7   6   3        3.78        8.27     22.49 o
  -7   7   3      951.76     1037.60     50.66 o
  -6   7   3       22.36       31.68     18.73 o
  -5   7   3      850.55      851.60     37.36 o
  -4   7   3     1496.82     1390.51     43.95 o
  -3   7   3     1256.73     1222.15     37.94 o
  -2   7   3      950.43      972.55     24.97 o
  -1   7   3    11780.53    11657.16    472.05 o
   0   7   3     5441.63     5547.27    314.63 o
   1   7   3      275.89      266.40     14.53 o
   2   7   3     1204.01     1162.00     27.98 o
   3   7   3      863.81      817.71     34.37 o
   4   7   3     1462.61     1404.79     49.24 o
   5   7   3     1333.59     1347.27     50.03 o
   6   7   3      941.60      855.67     47.67 o
  -7   8   3     5040.11     5327.79    112.85 o
  -6   8   3     3626.70     3678.09     86.33 o
  -5   8   3      370.85      407.19     29.56 o
  -4   8   3     1500.65     1533.70     48.27 o
  -3   8   3    10379.86     9934.64    115.39 o
  -2   8   3     1720.40     1757.84    116.97 o
  -1   8   3      407.39      441.40     64.00 o
   0   8   3     2728.77     2755.23    152.40 o
   1   8   3     1257.72     1258.88     45.56 o
   2   8   3    21731.57    22001.36    345.76 o
   3   8   3     3668.78     3624.48     72.81 o
   4   8   3       67.80       81.13      9.37 o
   5   8   3      782.14      762.07     41.76 o
   6   8   3     3568.08     3920.94     95.58 o
  -6   9   3     2604.74     2780.45     76.42 o
  -5   9   3      974.91     1002.48     43.73 o
  -4   9   3     1608.38     1620.03     53.14 o
  -3   9   3     2947.92     2836.86     64.12 o
  -2   9   3     2614.69     2631.08     79.13 o
  -1   9   3     1774.86     1803.18    168.71 o
   0   9   3     6352.29     6445.73    391.60 o
   1   9   3      718.91      768.46     24.57 o
   2   9   3      491.21      492.71     21.50 o
   3   9   3       91.41       98.02     10.77 o
   4   9   3      763.72      756.06     40.79 o
   5   9   3     2043.64     1988.09     66.02 o
   6   9   3     1077.20      939.12     54.29 o
  -6  10   3        4.06       44.32     20.52 o
  -5  10   3     2666.38     2634.36     72.93 o
  -4  10   3     4613.61     4304.34     88.60 o
  -3  10   3     2078.53     2148.95     59.40 o
  -2  10   3        2.82        4.28     11.76 o
  -1  10   3    13093.84    13224.87   1133.08 o
   0  10   3     4052.28     4193.02    176.40 o
   1  10   3     1008.46     1079.21     28.94 o
   2  10   3      507.88      532.77     23.23 o
   3  10   3    10740.25    10758.50    142.78 o
   4  10   3      969.70      930.27     45.45 o
   5  10   3      350.89      440.35     30.99 o
  -5  11   3     1806.02     1862.84     64.62 o
  -4  11   3      691.66      627.64     37.97 o
  -3  11   3     5549.17     5355.25     99.02 o
  -2  11   3     3530.88     3542.16    360.50 o
  -1  11   3     1826.69     1822.22     82.13 o
   0  11   3      607.72      582.59     46.13 o
   1  11   3    11325.56    11182.00    216.50 o
   2  11   3     2834.34     2772.76     51.16 o
   3  11   3     2203.20     2183.82     67.50 o
   4  11   3       11.39        7.48     19.30 o
   5  11   3     5472.23     5355.51    115.42 o
  -4  12   3     1889.46     1814.91     64.23 o
  -3  12   3      185.46      178.44     16.48 o
  -2  12   3      420.30      422.03     23.02 o
  -1  12   3      328.45      367.59     19.50 o
   0  12   3       68.01       42.49     15.26 o
   1  12   3       11.25       23.62     13.21 o
   2  12   3       12.59       27.46     14.96 o
   3  12   3     2049.98     2063.39     70.32 o
   4  12   3      650.93      635.27     43.35 o
  -3  13   3       38.89       48.32     20.53 o
  -2  13   3      331.88      331.57     20.67 o
  -1  13   3      151.13      170.41     13.93 o
   0  13   3     1990.85     1959.05     81.86 o
   1  13   3      731.41      751.86     30.64 o
   2  13   3       42.32       42.34     15.22 o
   3  13   3       81.41       89.67     13.22 o
  -2  14   3     1028.60     1053.85     52.63 o
  -1  14   3     1647.82     1710.13    180.28 o
   0  14   3     2097.92     2122.72    107.76 o
   1  14   3      826.11      839.61     33.30 o
   2  14   3      285.52      304.89     23.77 o
  -8   0   4      584.99      553.53     39.85 o
  -7   0   4     7622.95     7947.17    122.08 o
  -6   0   4      454.00      475.18     29.02 o
  -5   0   4     1498.06     1536.06     43.29 o
  -4   0   4     2858.41     2711.76     51.95 o
  -3   0   4    51831.90    54614.18    270.06 o
  -2   0   4     1340.44     1407.52     24.01 o
  -1   0   4     3407.49     3344.97     48.92 o
   0   0   4     3207.11     2945.03     91.94 o
   1   0   4    11799.92    12250.91     97.77 o
   2   0   4     2095.98     1971.01     44.62 o
   3   0   4     2236.40     2152.00     50.75 o
   4   0   4     4252.99     3959.34     74.22 o
   5   0   4      509.12      489.76     31.47 o
   6   0   4     3883.05     3682.68     88.82 o
   7   0   4      125.25      124.23     15.16 o
  -8   1   4      375.31      404.63     31.30 o
  -7   1   4       94.81      104.19      8.10 o
  -6   1   4     1206.14     1231.93     31.72 o
  -5   1   4    13462.61    13475.67     93.51 o
  -4   1   4       42.20       51.92      4.48 o
  -3   1   4      346.01      320.06     16.02 o
  -2   1   4     3071.12     2810.27     29.98 o
  -1   1   4     2077.38     1822.28     27.92 o
   0   1   4       46.78      111.47      4.55 o
   1   1   4      680.26      675.17     18.92 o
   2   1   4     3570.50     3674.43     38.97 o
   3   1   4     7839.53     8060.62    157.84 o
   4   1   4     3202.10     3020.62     68.52 o
   5   1   4     1593.28     1495.50     35.69 o
   6   1   4     3575.08     3487.10     87.86 o
   7   1   4      284.05      287.92     27.46 o
  -8   2   4     1187.20     1260.12     58.63 o
  -7   2   4      179.22      192.50     14.29 o
  -6   2   4      548.00      462.78     31.25 o
  -5   2   4      206.88      247.45     19.43 o
  -4   2   4     4178.62     3976.03     63.04 o
  -3   2   4      169.41      174.98     13.38 o
  -2   2   4     1149.96     1019.84     21.86 o
  -1   2   4     2804.75     2584.62    129.25 o
   0   2   4     1944.68     1806.70     85.69 o
   1   2   4      249.93      294.81     40.97 o
   2   2   4     1496.76     1601.97     30.95 o
   3   2   4     4389.17     4497.18     72.27 o
   4   2   4     2173.49     2122.50     54.25 o
   5   2   4      104.26      118.36     10.38 o
   6   2   4        4.31      -13.65     21.92 o
   7   2   4     2394.87     2372.17     76.15 o
  -8   3   4      488.34      493.87     34.76 o
  -7   3   4       88.67       78.95     12.26 o
  -6   3   4     2040.10     2140.55     57.67 o
  -5   3   4     3506.90     3361.80     65.83 o
  -4   3   4     2536.12     2588.77     52.34 o
  -3   3   4     3517.18     3673.18     56.52 o
  -2   3   4     1866.46     1973.80     59.65 o
  -1   3   4     1377.12     1367.58    133.43 o
   0   3   4     8228.12     8244.57    232.52 o
   1   3   4     9439.85     9612.04     73.95 o
   2   3   4       95.81      115.11      9.18 o
   3   3   4      175.34      168.05     12.85 o
   4   3   4     1595.52     1584.48     47.76 o
   5   3   4     2527.25     2326.74     63.70 o
   6   3   4      811.30      717.98     41.07 o
   7   3   4      577.01      499.39     35.98 o
  -7   4   4     1967.89     2035.63     66.37 o
  -6   4   4     1671.29     1787.34     55.03 o
  -5   4   4      202.90      213.98     16.53 o
  -4   4   4       16.39       38.07      6.91 o
  -3   4   4    10379.38     9955.12    100.01 o
  -2   4   4       97.87      108.21      6.22 o
  -1   4   4      243.96      286.06     34.61 o
   0   4   4     1566.50     1544.08     49.89 o
   1   4   4      627.28      626.08     19.38 o
   2   4   4       92.40       98.73      5.85 o
   3   4   4     2534.09     2364.94     54.53 o
   4   4   4     2445.85     2439.07     59.93 o
   5   4   4      158.02      163.61     11.66 o
   6   4   4      920.91      899.05     44.86 o
   7   4   4       19.06       25.16     23.54 o
  -7   5   4      660.42      661.59     40.94 o
  -6   5   4     2341.04     2366.45     64.38 o
  -5   5   4       15.77       53.52      8.40 o
  -4   5   4     1662.91     1604.23     44.86 o
  -3   5   4     2759.79     2650.00     52.05 o
  -2   5   4     4521.43     4686.09    223.57 o
  -1   5   4        7.33       31.95      4.86 o
   0   5   4      515.52      537.49     17.89 o
   1   5   4     8275.58     8514.52     81.32 o
   2   5   4      220.61      208.75     26.84 o
   3   5   4     4257.51     4108.58     73.71 o
   4   5   4      394.86      408.64     28.88 o
   5   5   4     8941.35     8861.27    126.53 o
   6   5   4     1323.02     1323.78     54.86 o
   7   5   4        6.01        4.33     25.55 o
  -7   6   4      595.88      620.38     42.06 o
  -6   6   4     1097.05     1132.39     46.00 o
  -5   6   4      137.05      155.25     11.35 o
  -4   6   4     2973.90     2933.98     61.54 o
  -3   6   4      551.17      480.13     25.83 o
  -2   6   4    18089.65    18031.46    789.36 o
  -1   6   4    36114.91    35849.45   2030.66 o
   0   6   4    10986.42    10951.22    433.57 o
   1   6   4      495.94      480.01     18.98 o
   2   6   4      309.85      352.35     31.81 o
   3   6   4     9377.97     9381.21    116.65 o
   4   6   4      570.39      619.66     33.42 o
   5   6   4     3465.84     3480.79     80.86 o
   6   6   4       71.06       71.80     12.61 o
  -7   7   4      492.67      571.08     40.17 o
  -6   7   4     5476.02     5566.12    104.02 o
  -5   7   4      465.78      469.54     31.22 o
  -4   7   4     1205.44     1326.13     43.70 o
  -3   7   4     1220.77     1135.73     39.45 o
  -2   7   4    11137.75    11444.55    741.28 o
  -1   7   4     1743.61     1750.32    120.56 o
   0   7   4     2401.89     2405.09    125.09 o
   1   7   4     6508.73     6516.44     72.79 o
   2   7   4     2986.52     3050.82    104.63 o
   3   7   4     1435.79     1559.24     49.40 o
   4   7   4      153.08      157.60     11.79 o
   5   7   4     3433.17     3396.24     83.15 o
   6   7   4     1455.92     1339.37     59.72 o
  -6   8   4       46.85       40.49     22.72 o
  -5   8   4        7.44       11.95     18.03 o
  -4   8   4     3057.07     2973.83     68.26 o
  -3   8   4     2773.11     2634.09     60.03 o
  -2   8   4      499.95      521.11     21.36 o
  -1   8   4     1401.40     1379.52    109.88 o
   0   8   4     2155.59     2202.65    104.77 o
   1   8   4     3310.13     3350.00     48.35 o
   2   8   4     1016.95     1100.81     30.65 o
   3   8   4       13.00       -9.98     19.04 o
   4   8   4     3987.71     4099.16     88.45 o
   5   8   4       17.95       26.91     22.23 o
   6   8   4      756.05      781.35     46.60 o
  -6   9   4       15.27       -7.44     21.49 o
  -5   9   4     8794.69     9266.29    134.71 o
  -4   9   4      867.95      835.86     40.93 o
  -3   9   4      517.15      480.62     30.94 o
  -2   9   4       36.17       35.08     11.83 o
  -1   9   4     5240.81     5426.74    422.80 o
   0   9   4      217.40      235.21     12.63 o
   1   9   4     2277.37     2296.32     54.67 o
   2   9   4     2130.88     2113.25     42.91 o
   3   9   4      166.65      147.71     12.32 o
   4   9   4     3702.47     3548.46     87.11 o
   5   9   4     3157.76     3210.48     85.87 o
  -5  10   4       99.67       99.41     12.96 o
  -4  10   4      198.02      192.89     14.29 o
  -3  10   4      145.96      165.77     10.78 o
  -2  10   4     1367.79     1480.24     65.68 o
  -1  10   4     3299.55     3368.62    246.84 o
   0  10   4      751.79      784.17     48.05 o
   1  10   4     2369.17     2442.36     46.09 o
   2  10   4      195.43      214.63     12.51 o
   3  10   4      127.36      110.62     12.62 o
   4  10   4      168.51      148.34     15.51 o
   5  10   4      415.55      415.10     33.99 o
  -5  11   4      836.98      891.82     50.03 o
  -4  11   4      237.90      241.18     19.25 o
  -3  11   4       26.57       20.66     18.73 o
  -2  11   4     1597.33     1640.79    212.83 o
  -1  11   4     1501.09     1623.98    131.85 o
   0  11   4      381.77      404.03     20.31 o
   1  11   4      115.24      122.95      8.04 o
   2  11   4      608.86      623.79     27.41 o
   3  11   4     1624.38     1558.43     58.97 o
   4  11   4      188.41      195.43     17.66 o
  -4  12   4      356.87      357.17     29.19 o
  -3  12   4     6125.46     5954.88    111.62 o
  -2  12   4      537.97      582.38     61.44 o
  -1  12   4        3.42      -13.22     14.72 o
   0  12   4     3107.57     3229.59    154.35 o
   1  12   4     1905.51     2005.83     45.91 o
   2  12   4     3744.76     3738.99     65.19 o
   3  12   4      528.09      528.55     40.98 o
  -3  13   4       27.65       40.79     22.54 o
  -2  13   4     1772.05     1906.54    182.77 o
  -1  13   4     3274.15     3320.74    219.49 o
   0  13   4      119.66      123.02     20.81 o
   1  13   4      244.45      256.96     13.09 o
   2  13   4     4188.26     4363.65     72.91 o
  -1  14   4      997.66     1060.22    128.72 o
   0  14   4     1079.85     1111.70     40.70 o
   1  14   4     1962.49     2048.22     62.20 o
  -7   1   5       53.12       58.26     11.05 o
  -6   1   5      987.27      929.87     30.14 o
  -5   1   5       52.36       54.86     13.42 o
  -4   1   5    14012.80    13561.98    138.10 o
  -3   1   5     9684.87     9628.74     97.46 o
  -2   1   5      505.27      518.31     12.90 o
  -1   1   5      404.79      474.88     16.46 o
   0   1   5      381.30      448.47     25.97 o
   1   1   5     6084.90     6324.89     75.67 o
   2   1   5     6057.80     6180.48     56.40 o
   3   1   5    10526.29    11298.87     93.95 o
   4   1   5     1578.96     1524.61     36.51 o
   5   1   5     7267.44     6795.68     84.19 o
   6   1   5      378.51      354.68     41.48 o
   7   1   5     3727.43     3672.68     70.57 o
  -7   2   5      619.01      609.97     40.01 o
  -6   2   5     3757.47     3846.68     80.75 o
  -5   2   5      525.65      507.88     29.41 o
  -4   2   5       10.25       21.09     14.22 o
  -3   2   5     5229.50     5195.53     73.88 o
  -2   2   5     4297.23     3944.38     47.20 o
  -1   2   5     7457.50     7052.01    484.38 o
   0   2   5       16.41       31.17      6.17 o
   1   2   5    15663.88    16234.68    109.22 o
   2   2   5    14075.49    14728.89    107.54 o
   3   2   5    13815.78    14169.30    147.20 o
   4   2   5       84.97      104.68      9.77 o
   5   2   5     5639.14     5311.72    101.24 o
   6   2   5       74.01       65.11     13.53 o
   7   2   5      157.85      116.98     16.69 o
  -7   3   5      396.91      458.41     32.85 o
  -6   3   5      249.00      285.83     23.34 o
  -5   3   5     9383.71     9474.05    116.61 o
  -4   3   5     5041.83     4887.24     77.23 o
  -3   3   5        2.80       14.88     11.77 o
  -2   3   5     6750.13     6611.94    292.03 o
  -1   3   5     1992.69     1981.32    184.22 o
   0   3   5     1661.64     1767.88    112.91 o
   1   3   5     3483.61     3735.95     49.61 o
   2   3   5     2813.96     3018.83     82.96 o
   3   3   5    14294.52    14507.87    149.75 o
   4   3   5     1545.29     1589.31     51.06 o
   5   3   5     1522.82     1388.98     54.02 o
   6   3   5     1474.84     1396.67     58.09 o
   7   3   5     1050.75     1015.10     55.99 o
  -7   4   5     4466.55     4778.19    100.71 o
  -6   4   5      191.96      187.59     12.14 o
  -5   4   5     3217.44     3216.81     69.08 o
  -4   4   5     2807.64     2675.97     58.55 o
  -3   4   5    10631.07    10159.52    108.49 o
  -2   4   5      480.44      512.43     26.36 o
  -1   4   5    15626.81    14879.25   1209.91 o
   0   4   5    12547.50    12897.33    624.59 o
   1   4   5    10289.23    10322.67    170.11 o
   2   4   5     2858.98     3019.21    158.40 o
   3   4   5      846.31      782.16     36.93 o
   4   4   5     7872.97     7811.99    116.55 o
   5   4   5       63.89       31.52     23.03 o
   6   4   5      246.97      187.13     18.33 o
  -7   5   5     1652.48     1605.79     61.07 o
  -6   5   5      888.38      847.56     42.60 o
  -5   5   5     5934.50     5967.18     95.25 o
  -4   5   5        3.58      -17.24     17.24 o
  -3   5   5     2787.15     2773.98     56.83 o
  -2   5   5     8737.92     8920.53    454.51 o
  -1   5   5     4913.10     4910.53    393.94 o
   0   5   5     1933.31     2053.52     69.01 o
   1   5   5     5054.99     5070.30     59.71 o
   2   5   5     9267.22     9668.61    110.78 o
   3   5   5      638.97      583.73     33.29 o
   4   5   5     1001.21      985.43     43.98 o
   5   5   5     3894.56     3749.56     86.70 o
   6   5   5     4238.53     4049.31     99.60 o
  -7   6   5      433.78      543.25     38.52 o
  -6   6   5      511.39      512.04     33.99 o
  -5   6   5        5.04       11.07     17.72 o
  -4   6   5      559.35      540.90     31.62 o
  -3   6   5        4.53       28.44     14.48 o
  -2   6   5      176.26      191.22     10.47 o
  -1   6   5      618.19      585.81     28.91 o
   0   6   5     1670.59     1739.02    151.63 o
   1   6   5       71.89       68.98      6.01 o
   2   6   5       54.68       53.02      7.60 o
   3   6   5       15.97       40.44      9.06 o
   4   6   5      162.48      165.76     15.30 o
   5   6   5      203.70      203.07     16.35 o
   6   6   5      615.35      536.61     36.70 o
  -6   7   5      254.89      286.22     21.23 o
  -5   7   5     2893.41     2833.18     70.62 o
  -4   7   5      294.17      291.42     21.07 o
  -3   7   5     2292.25     2125.55     55.54 o
  -2   7   5     3473.66     3549.82    336.52 o
  -1   7   5       53.95       52.16      6.32 o
   0   7   5     3807.80     3944.69    127.68 o
   1   7   5     8297.76     8502.36    119.35 o
   2   7   5       38.89       51.80      9.17 o
   3   7   5      100.98       98.42     10.99 o
   4   7   5        3.90        8.40     19.65 o
   5   7   5      565.19      594.76     41.40 o
   6   7   5     2297.82     2345.81     81.57 o
  -6   8   5      132.44      139.22     14.89 o
  -5   8   5     4005.55     3990.60     86.45 o
  -4   8   5      265.27      316.74     24.79 o
  -3   8   5     4019.00     3922.99     76.82 o
  -2   8   5       11.23        8.42     11.79 o
  -1   8   5    10016.45    10073.40   1211.84 o
   0   8   5     6022.75     6265.34    334.20 o
   1   8   5      743.06      754.99     26.73 o
   2   8   5       48.63       58.56      8.47 o
   3   8   5     1389.46     1352.33     53.95 o
   4   8   5     5810.45     5743.04    109.58 o
   5   8   5      391.65      372.03     28.85 o
  -6   9   5       62.75       71.31     13.40 o
  -5   9   5     1777.33     1862.07     63.22 o
  -4   9   5     1197.05     1171.35     47.96 o
  -3   9   5      509.99      511.62     32.60 o
  -2   9   5     3776.78     3981.11    232.73 o
  -1   9   5     1853.09     1974.68    225.20 o
   0   9   5     1586.46     1655.47     80.78 o
   1   9   5      291.74      315.75     17.32 o
   2   9   5     2842.78     2890.33     98.70 o
   3   9   5     2592.31     2577.37     72.38 o
   4   9   5     1890.16     1872.95     65.70 o
   5   9   5      158.43      175.88     15.77 o
  -5  10   5      290.77      295.72     23.08 o
  -4  10   5       10.90       -5.12     19.69 o
  -3  10   5      394.34      366.58     26.36 o
  -2  10   5     8250.07     8159.19    518.73 o
  -1  10   5     1781.67     1870.29    156.27 o
   0  10   5      623.76      659.26     62.61 o
   1  10   5     1910.61     2009.17     56.28 o
   2  10   5     3334.99     3467.77     61.05 o
   3  10   5     4533.72     4725.54    102.36 o
   4  10   5        0.72       28.66     22.05 o
  -4  11   5     4585.73     4464.35     98.31 o
  -3  11   5      771.16      705.16     42.27 o
  -2  11   5      100.71       95.33     16.36 o
  -1  11   5     2995.00     3081.68    250.76 o
   0  11   5     4461.64     4580.45    345.90 o
   1  11   5     6434.38     6542.46    203.35 o
   2  11   5      191.10      191.63     18.70 o
   3  11   5     3089.29     3250.00     88.92 o
   4  11   5     2490.88     2451.10     82.06 o
  -4  12   5       37.99       46.92     11.69 o
  -3  12   5     1450.93     1368.92     57.28 o
  -2  12   5      623.73      648.11     51.40 o
  -1  12   5       67.75       57.22     15.41 o
   0  12   5      965.79      935.59    139.19 o
   1  12   5      650.09      684.50     30.38 o
   2  12   5      187.96      219.79     11.34 o
   3  12   5      253.40      288.46     20.74 o
  -2  13   5       23.66       34.31     15.57 o
  -1  13   5     1850.36     1994.85    332.70 o
   0  13   5       49.79       46.90     10.48 o
   1  13   5      808.13      816.32     51.19 o
   2  13   5     1560.40     1666.82     69.99 o
  -7   0   6      242.41      269.43     19.69 o
  -6   0   6      135.08      141.25     12.14 o
  -5   0   6    14857.14    14955.60    159.66 o
  -4   0   6     2132.07     1981.47     53.46 o
  -3   0   6      829.13      819.06     35.72 o
  -2   0   6        7.17       24.35      6.72 o
  -1   0   6    33918.03    32747.13    647.04 o
   0   0   6     4936.32     5140.99     62.56 o
   1   0   6     4240.30     4390.52     63.05 o
   2   0   6     5916.45     5863.50     70.13 o
   3   0   6     9515.38     9881.10    134.36 o
   4   0   6     6954.86     6723.90    114.83 o
   5   0   6       44.93       29.98     22.32 o
   6   0   6     5097.97     4819.88    114.91 o
  -7   1   6     9216.42     9570.60    103.49 o
  -6   1   6      162.79      181.73     22.68 o
  -5   1   6     3379.31     3311.18     56.69 o
  -4   1   6     1538.53     1469.77     35.74 o
  -3   1   6     5650.69     5488.12     61.44 o
  -2   1   6        4.84       12.32      5.67 o
  -1   1   6       65.95       81.86      7.24 o
   0   1   6     2315.17     2415.67     38.70 o
   1   1   6    20000.44    20690.36    223.10 o
   2   1   6     5918.50     6151.33    129.28 o
   3   1   6      304.18      346.17     29.52 o
   4   1   6     1408.98     1402.97     38.40 o
   5   1   6     2540.38     2431.25     52.85 o
   6   1   6      673.73      637.34     33.97 o
  -7   2   6      147.56      164.08     14.50 o
  -6   2   6     2326.76     2440.46     67.53 o
  -5   2   6        0.41        6.65     14.83 o
  -4   2   6     2513.43     2493.52     58.82 o
  -3   2   6        7.98       66.55      8.01 o
  -2   2   6     1317.17     1306.80     30.33 o
  -1   2   6      418.48      386.82     32.04 o
   0   2   6     1025.46     1084.38     39.79 o
   1   2   6     5282.61     5384.41     86.61 o
   2   2   6     1171.15     1193.53     47.32 o
   3   2   6     1739.17     1628.37     54.35 o
   4   2   6      128.70      162.03     14.90 o
   5   2   6      802.01      704.86     41.38 o
   6   2   6     1054.11      897.59     52.67 o
  -7   3   6     1399.06     1417.79     58.01 o
  -6   3   6     1628.03     1702.40     57.54 o
  -5   3   6     1167.85     1094.54     43.74 o
  -4   3   6     1899.45     1888.36     51.78 o
  -3   3   6    11293.99    10617.86    119.11 o
  -2   3   6     7216.28     6970.14    410.04 o
  -1   3   6       19.90       24.34     11.39 o
   0   3   6     2232.63     2459.88     88.09 o
   1   3   6    11976.63    12279.37    168.53 o
   2   3   6     2680.87     2926.37     49.93 o
   3   3   6     4018.30     4039.42     84.80 o
   4   3   6       31.50       45.69     10.55 o
   5   3   6     2862.66     2808.70     79.75 o
   6   3   6     2372.79     2221.92     79.80 o
  -7   4   6      146.80      153.82     14.19 o
  -6   4   6     1044.93     1130.15     47.30 o
  -5   4   6     3053.17     3041.35     70.75 o
  -4   4   6      141.96      146.73     10.61 o
  -3   4   6      497.30      433.60     27.65 o
  -2   4   6       40.20       47.61     17.09 o
  -1   4   6    11076.78    10848.45    850.60 o
   0   4   6     5707.60     5796.53    111.76 o
   1   4   6      949.70     1035.18     29.69 o
   2   4   6       50.58       77.41      7.17 o
   3   4   6     2812.40     2893.37     72.22 o
   4   4   6     1921.05     1935.66     62.61 o
   5   4   6      732.05      676.83     40.37 o
   6   4   6      897.82      806.27     51.48 o
  -7   5   6     1526.70     1566.95     62.75 o
  -6   5   6     1235.53     1195.50     52.69 o
  -5   5   6      652.66      586.83     35.81 o
  -4   5   6     5456.96     5398.37     91.06 o
  -3   5   6      530.10      552.39     29.90 o
  -2   5   6     2761.64     2751.06    197.24 o
  -1   5   6       88.83      106.49     16.51 o
   0   5   6     3399.73     3652.39    108.08 o
   1   5   6      706.89      732.91     39.24 o
   2   5   6      109.14      113.37      8.42 o
   3   5   6     2682.79     2763.43     71.23 o
   4   5   6      665.45      732.14     42.87 o
   5   5   6       10.73        9.67     22.67 o
   6   5   6      474.65      377.49     35.37 o
  -6   6   6    11073.37    11326.95    157.86 o
  -5   6   6      268.55      276.18     18.69 o
  -4   6   6     3584.15     3746.25     76.36 o
  -3   6   6       26.53       23.85     16.63 o
  -2   6   6     7169.53     7137.34    777.49 o
  -1   6   6      757.52      767.00     78.09 o
   0   6   6     9905.67    10437.87    282.21 o
   1   6   6     7501.96     7571.86    113.59 o
   2   6   6     7029.12     7191.85    328.42 o
   3   6   6     3141.20     3043.41     76.79 o
   4   6   6     1820.56     1804.78     64.97 o
   5   6   6     6210.72     5902.68    118.63 o
  -6   7   6     2195.13     2465.45     75.78 o
  -5   7   6       98.69       95.04     12.22 o
  -4   7   6     5838.91     5605.29     99.87 o
  -3   7   6      518.78      498.00     30.85 o
  -2   7   6     3404.08     3442.44    288.90 o
  -1   7   6     1385.12     1565.07    118.98 o
   0   7   6     5490.35     5817.77    406.99 o
   1   7   6       74.48       93.97      9.17 o
   2   7   6      157.47      164.64      9.40 o
   3   7   6     4990.99     4865.51     98.30 o
   4   7   6     3693.85     3669.14     89.62 o
   5   7   6       70.31       12.57     27.63 o
  -6   8   6      231.41      297.52     26.92 o
  -5   8   6     3571.07     3637.71     86.47 o
  -4   8   6      617.05      605.67     37.73 o
  -3   8   6     1150.97     1078.53     44.69 o
  -2   8   6     2307.90     2222.08    171.81 o
  -1   8   6     5457.41     5533.74    550.17 o
   0   8   6      628.92      677.80     58.68 o
   1   8   6      112.32      162.30     38.57 o
   2   8   6     1107.54     1064.66     46.97 o
   3   8   6     2784.83     2859.70     78.22 o
   4   8   6      679.24      766.73     48.00 o
   5   8   6      100.16      116.40     15.72 o
  -5   9   6       67.69       49.87     26.97 o
  -4   9   6      214.22      224.17     20.52 o
  -3   9   6    10430.98     9986.20    138.69 o
  -2   9   6     2165.20     2313.85    107.91 o
  -1   9   6      907.79      982.43     32.72 o
   0   9   6       51.06       63.72     12.30 o
   1   9   6     3887.22     4032.90     95.41 o
   2   9   6     2027.22     2079.00     48.94 o
   3   9   6      396.30      444.10     31.54 o
   4   9   6     1659.91     1653.24     66.41 o
  -5  10   6      966.41      955.97     52.07 o
  -4  10   6      377.65      388.32     28.89 o
  -3  10   6        7.95      -20.61     20.61 o
  -2  10   6      480.90      496.46     24.68 o
  -1  10   6       74.27       51.72     17.85 o
   0  10   6     1861.68     1990.78    124.96 o
   1  10   6     1700.65     1761.99     44.17 o
   2  10   6      228.97      226.87     13.41 o
   3  10   6     2566.09     2656.55     80.41 o
   4  10   6     1072.16     1081.27     58.22 o
  -4  11   6      475.60      476.13     33.88 o
  -3  11   6      184.28      162.95     14.07 o
  -2  11   6       32.57       32.13     17.37 o
  -1  11   6       83.30       56.79     18.89 o
   0  11   6     1426.54     1501.40     91.02 o
   1  11   6     2415.34     2574.45     74.21 o
   2  11   6      450.45      447.73     21.92 o
   3  11   6      167.44      176.46     16.65 o
  -3  12   6     1018.10      951.09     50.38 o
  -2  12   6      882.06      938.73     62.78 o
  -1  12   6     7654.49     7945.57    815.45 o
   0  12   6     1044.38     1083.55    118.50 o
   1  12   6        9.15       21.10     12.01 o
   2  12   6     1522.68     1545.39     48.81 o
  -1  13   6     1691.81     1824.26    270.54 o
   0  13   6      269.24      276.97     13.47 o
  -7   1   7       16.41       -2.78     16.66 o
  -6   1   7     1450.47     1483.93     41.34 o
  -5   1   7      254.87      254.15     27.62 o
  -4   1   7     1214.26     1168.16     32.51 o
  -3   1   7      498.82      508.94    107.87 o
  -2   1   7    12325.38    11480.12    116.30 o
  -1   1   7      131.22      151.05      6.95 o
   0   1   7     1468.38     1579.03     35.74 o
   1   1   7     1166.00     1158.80     30.97 o
   2   1   7     6408.69     6669.42    181.90 o
   3   1   7      381.63      392.44     20.83 o
   4   1   7      119.70      122.72      9.43 o
   5   1   7      525.57      515.39     27.41 o
   6   1   7      852.85      844.05     73.10 o
  -7   2   7       75.20       53.90     27.45 o
  -6   2   7     2333.92     2347.49     71.18 o
  -5   2   7     1181.02     1189.30     47.00 o
  -4   2   7     6711.49     6176.31    101.02 o
  -3   2   7     7574.16     7070.37    105.95 o
  -2   2   7      867.14      839.75     51.31 o
  -1   2   7     2785.13     2728.51    201.37 o
   0   2   7    12048.03    12493.13    110.48 o
   1   2   7     7022.70     7241.02     82.43 o
   2   2   7        8.24       -1.08     14.72 o
   3   2   7       47.12       13.96     23.11 o
   4   2   7     3883.53     3845.52     93.43 o
   5   2   7     1032.02     1100.70     54.22 o
   6   2   7      556.25      536.27     40.67 o
  -7   3   7     2537.04     2561.99     80.44 o
  -6   3   7     2609.01     2687.92     75.47 o
  -5   3   7      196.60      216.71     20.21 o
  -4   3   7     1436.02     1417.30     50.51 o
  -3   3   7     8301.57     7597.64    110.87 o
  -2   3   7     5237.25     5005.87    299.20 o
  -1   3   7      175.12      194.09     24.71 o
   0   3   7     2393.61     2571.92     69.84 o
   1   3   7     2560.09     2632.24     49.97 o
   2   3   7     2557.45     2624.23     52.39 o
   3   3   7     2687.19     2833.46     77.55 o
   4   3   7     1246.87     1200.00     53.80 o
   5   3   7     8859.67     8628.53    149.42 o
   6   3   7      153.83      147.78     16.65 o
  -6   4   7       25.92       41.49     20.66 o
  -5   4   7     7574.01     7506.64    118.68 o
  -4   4   7      175.00      179.82     15.43 o
  -3   4   7     3330.69     3204.39     70.77 o
  -2   4   7     1211.82     1196.01    112.54 o
  -1   4   7    23222.72    22863.12   1618.89 o
   0   4   7     1333.04     1359.15    113.45 o
   1   4   7       69.02       77.32      8.20 o
   2   4   7     4255.24     4391.88     68.34 o
   3   4   7     6061.50     5752.01    110.22 o
   4   4   7        1.99       32.25     10.41 o
   5   4   7     2768.72     2607.01     82.81 o
  -6   5   7        0.22       54.08     24.55 o
  -5   5   7      136.22      133.76     12.44 o
  -4   5   7       93.38       90.00     10.12 o
  -3   5   7     5812.31     5676.40     97.23 o
  -2   5   7       32.20       35.64      7.65 o
  -1   5   7     2865.44     2800.14    181.98 o
   0   5   7     1754.92     1786.65     47.62 o
   1   5   7    10193.24    10528.41    103.58 o
   2   5   7       12.88       21.99     15.41 o
   3   5   7      303.19      333.47     27.35 o
   4   5   7     2532.98     2452.07     78.70 o
   5   5   7     1325.93     1174.66     58.68 o
  -6   6   7       22.49       15.58     19.26 o
  -5   6   7     1843.23     1782.13     61.19 o
  -4   6   7      411.03      425.56     28.03 o
  -3   6   7      702.75      684.44     36.77 o
  -2   6   7      104.47      108.39     10.97 o
  -1   6   7      236.02      238.22     24.88 o
   0   6   7     1761.20     1867.69     44.12 o
   1   6   7      391.67      412.13     58.32 o
   2   6   7      113.09      106.32      9.28 o
   3   6   7      777.59      829.96     43.84 o
   4   6   7       73.88       84.28     13.35 o
   5   6   7       53.98       72.97     14.18 o
  -6   7   7     1263.66     1294.39     59.51 o
  -5   7   7       31.45       51.73     21.75 o
  -4   7   7       63.64       78.15     11.12 o
  -3   7   7     2703.36     2810.22     71.90 o
  -2   7   7     1954.59     1963.12    163.85 o
  -1   7   7      170.59      181.06     15.80 o
   0   7   7      673.46      727.15     30.31 o
   1   7   7      987.67      992.67     35.26 o
   2   7   7      740.38      740.77     33.64 o
   3   7   7     2523.81     2603.24     78.17 o
   4   7   7     1961.37     1893.67     71.78 o
   5   7   7     1445.01     1326.52     64.87 o
  -5   8   7     2416.57     2439.63     76.51 o
  -4   8   7      679.43      624.72     39.42 o
  -3   8   7     1543.30     1488.08     55.01 o
  -2   8   7       39.93       44.34     10.93 o
  -1   8   7    10848.22    11002.54   1215.16 o
   0   8   7       73.36       81.42     12.26 o
   1   8   7       49.91       83.24     18.25 o
   2   8   7     2011.88     2021.34     68.85 o
   3   8   7     3164.06     3094.87     86.23 o
   4   8   7      496.20      440.22     37.14 o
  -5   9   7      633.09      652.39     45.94 o
  -4   9   7      353.66      351.66     29.02 o
  -3   9   7     2917.37     2751.00     75.84 o
  -2   9   7      793.97      774.09     33.24 o
  -1   9   7      157.24      175.27     19.85 o
   0   9   7       44.27       80.05     33.29 o
   1   9   7     1064.90     1098.76     38.38 o
   2   9   7     1607.50     1624.31     67.87 o
   3   9   7        9.12       46.12     23.15 o
   4   9   7     1924.04     1901.04     76.49 o
  -4  10   7     6744.55     6597.51    127.42 o
  -3  10   7       38.96       51.95     11.82 o
  -2  10   7     2253.65     2265.48    157.28 o
  -1  10   7       37.28       76.02     26.26 o
   0  10   7    10053.71    10491.91    412.67 o
   1  10   7      716.80      734.92     62.14 o
   2  10   7      252.01      263.39     24.56 o
   3  10   7     1043.94     1067.77     62.05 o
  -3  11   7        0.38      -10.19     22.97 o
  -2  11   7     5889.66     6190.27    547.59 o
  -1  11   7       27.26       32.51     18.32 o
   0  11   7      297.20      345.28     49.86 o
   1  11   7      337.63      322.19     16.70 o
   2  11   7     6398.37     6426.87    162.62 o
  -1  12   7       15.49       11.91     17.54 o
   0  12   7      385.25      388.82     41.12 o
  -6   0   8      647.97      643.04     42.21 o
  -5   0   8      238.01      226.40     19.30 o
  -4   0   8      295.43      269.77     22.34 o
  -3   0   8    22180.53    22071.47    220.43 o
  -2   0   8     1341.56     1319.84     40.19 o
  -1   0   8     7282.12     7345.34     85.89 o
   0   0   8       12.74       -2.81     15.68 o
   1   0   8     9288.21     9903.42    320.05 o
   2   0   8     5508.50     5393.64    201.18 o
   3   0   8      922.53      899.96     50.37 o
   4   0   8     2542.05     2478.60     82.61 o
   5   0   8     4156.48     3916.00    107.71 o
  -6   1   8        9.41       23.52     10.99 o
  -5   1   8     2379.92     2433.42     50.43 o
  -4   1   8      521.66      442.35     39.62 o
  -3   1   8     3340.61     3136.38     55.86 o
  -2   1   8      606.85      615.54     26.93 o
  -1   1   8     3836.73     3980.34     52.80 o
   0   1   8     3857.33     3969.32     45.69 o
   1   1   8      892.25      919.26     33.25 o
   2   1   8     1780.82     1807.18     52.74 o
   3   1   8     6772.97     6839.00    360.65 o
   4   1   8     1353.78     1285.71     43.46 o
   5   1   8     2781.89     2716.55     64.37 o
  -6   2   8      203.39      200.20     15.56 o
  -5   2   8       86.34       38.67     23.87 o
  -4   2   8     3706.71     3354.92     81.48 o
  -3   2   8        5.26       14.31     21.83 o
  -2   2   8      820.61      770.64     30.40 o
  -1   2   8      340.57      349.03     42.20 o
   0   2   8     3603.18     3874.36     68.12 o
   1   2   8        3.89       14.50     15.73 o
   2   2   8     1268.16     1298.23     40.14 o
   3   2   8     1569.55     1659.75     64.89 o
   4   2   8     3201.63     3011.39     91.04 o
   5   2   8      139.61      131.34     16.52 o
  -6   3   8     4037.04     4062.15     97.89 o
  -5   3   8      408.18      448.21     31.32 o
  -4   3   8      348.98      361.46     26.44 o
  -3   3   8     1160.79     1166.79     48.18 o
  -2   3   8     5390.87     5107.48    263.53 o
  -1   3   8     1236.15     1209.63     35.51 o
   0   3   8     3461.54     3544.59     61.93 o
   1   3   8        8.91       23.25     16.54 o
   2   3   8     2326.52     2421.58     53.39 o
   3   3   8     4014.42     3983.22     98.89 o
   4   3   8     3913.47     3796.37    101.04 o
   5   3   8      299.93      256.56     21.72 o
  -6   4   8      166.33      186.49     15.69 o
  -5   4   8      125.51      149.20     13.10 o
  -4   4   8        4.41       32.12     18.16 o
  -3   4   8     2711.85     2517.72     69.68 o
  -2   4   8      175.55      182.24     10.39 o
  -1   4   8      165.89      199.48     34.70 o
   0   4   8      901.80      929.57    111.76 o
   1   4   8     4437.67     4549.18    161.77 o
   2   4   8      231.44      258.67     16.22 o
   3   4   8      599.53      641.07     44.37 o
   4   4   8       43.42       26.96     24.60 o
   5   4   8      194.75      215.20     18.36 o
  -6   5   8     2096.16     2178.22     73.77 o
  -5   5   8     1407.56     1405.13     57.46 o
  -4   5   8      456.89      489.05     31.60 o
  -3   5   8      963.13      951.52     45.62 o
  -2   5   8     4541.18     4686.91    308.02 o
  -1   5   8       13.18       22.93     14.49 o
   0   5   8      377.94      385.51     20.76 o
   1   5   8      216.14      210.79     27.45 o
   2   5   8     7448.21     7891.86    271.87 o
   3   5   8      368.00      325.13     27.89 o
   4   5   8       52.06       25.26     29.20 o
  -5   6   8      979.33     1011.12     49.27 o
  -4   6   8    12937.40    12378.72    166.80 o
  -3   6   8      813.09      770.29     41.16 o
  -2   6   8      446.47      446.80     47.28 o
  -1   6   8      122.97      131.41      9.59 o
   0   6   8    10351.01    10876.69    304.73 o
   1   6   8        4.62       58.16     23.50 o
   2   6   8     2844.82     2914.78     62.49 o
   3   6   8     2208.39     2145.41     74.76 o
   4   6   8     7310.09     7153.25    144.03 o
  -5   7   8      847.50      861.83     48.32 o
  -4   7   8     1566.72     1466.73     59.77 o
  -3   7   8      727.70      705.04     42.75 o
  -2   7   8     5356.07     5352.58    491.74 o
  -1   7   8      218.35      241.33     18.79 o
   0   7   8     1708.63     1773.88     48.63 o
   1   7   8      653.12      700.61     51.27 o
   2   7   8     6643.59     6981.04    283.38 o
   3   7   8        5.54       31.68     24.98 o
   4   7   8      517.02      521.05     42.07 o
  -5   8   8     1318.15     1363.30     58.91 o
  -4   8   8        4.60       41.44     21.35 o
  -3   8   8      401.54      443.88     33.64 o
  -2   8   8       33.39       36.82     24.90 o
  -1   8   8     2040.29     2258.05    200.03 o
   0   8   8      522.55      572.62     28.64 o
   1   8   8     2581.39     2756.69     96.26 o
   2   8   8      636.85      669.72     35.27 o
   3   8   8     2391.45     2211.44     84.58 o
  -4   9   8       39.60       31.47     23.85 o
  -3   9   8      284.19      305.11     23.65 o
  -2   9   8     1488.56     1502.48     87.55 o
  -1   9   8     6216.81     6546.77    396.71 o
   0   9   8     2327.23     2454.40     99.36 o
   1   9   8     2057.68     2117.00     54.05 o
   2   9   8      385.68      415.13     52.05 o
   3   9   8     1755.47     1726.77     73.58 o
  -3  10   8      344.87      335.57     26.77 o
  -2  10   8       47.39       64.43     20.29 o
  -1  10   8      133.35      135.69     11.66 o
   0  10   8      100.87       92.95     27.31 o
   1  10   8       71.51       77.52     13.89 o
   2  10   8     2414.48     2555.87     64.51 o
  -2  11   8        1.74       14.52     26.54 o
  -1  11   8      732.66      790.55     84.25 o
   0  11   8       24.42       10.14     18.62 o
  -6   1   9     2671.83     2728.84     81.41 o
  -5   1   9       91.09      112.02     22.51 o
  -4   1   9     1683.86     1582.98     43.50 o
  -3   1   9       49.85        8.76     16.67 o
  -2   1   9     3788.52     3654.51     45.44 o
  -1   1   9     1813.34     1845.82     41.22 o
   0   1   9     5824.88     6114.40     60.32 o
   1   1   9      153.32      155.01      9.90 o
   2   1   9     2819.46     2919.04     45.41 o
   3   1   9      261.75      272.65     18.62 o
   4   1   9     3924.14     3748.35    294.94 o
  -6   2   9     1885.76     1995.10     73.14 o
  -5   2   9     1151.09     1075.83     54.05 o
  -4   2   9     6862.91     6384.35    121.69 o
  -3   2   9      251.79      234.43     15.71 o
  -2   2   9    14741.61    14236.36    336.33 o
  -1   2   9     1774.09     1831.52     78.89 o
   0   2   9     8103.20     8373.68    118.08 o
   1   2   9      859.36      846.48     35.23 o
   2   2   9     6016.51     6443.80    156.26 o
   3   2   9      562.96      632.68     47.34 o
   4   2   9      464.09      456.37     31.77 o
  -6   3   9      533.25      576.97     39.65 o
  -5   3   9     3095.70     3113.53     86.82 o
  -4   3   9     2790.88     2633.18     78.39 o
  -3   3   9       21.07       18.60     20.74 o
  -2   3   9      341.45      371.21     44.86 o
  -1   3   9      475.79      462.69     41.39 o
   0   3   9     6201.91     6512.36    189.19 o
   1   3   9      158.86      200.34     11.52 o
   2   3   9     2292.73     2278.44     54.98 o
   3   3   9     3438.05     3296.85     99.06 o
   4   3   9      201.02      196.02     18.94 o
  -5   4   9      393.57      360.61     27.97 o
  -4   4   9     1134.13     1024.97     51.93 o
  -3   4   9     8017.62     7406.60    131.55 o
  -2   4   9      591.18      596.67     30.17 o
  -1   4   9      219.16      211.72     28.24 o
   0   4   9      202.04      202.76     11.72 o
   1   4   9    12382.12    13063.26    254.33 o
   2   4   9      850.85      937.21     79.25 o
   3   4   9       80.55       99.61     15.59 o
   4   4   9      519.92      488.34     40.57 o
  -5   5   9     7198.28     7012.14    134.97 o
  -4   5   9      531.45      455.01     33.73 o
  -3   5   9        1.10        0.00     22.14 o
  -2   5   9      469.93      485.92     26.66 o
  -1   5   9     7914.21     8155.36    427.87 o
   0   5   9      958.46      931.55     38.05 o
   1   5   9     1081.75     1072.12     39.92 o
   2   5   9      664.94      704.96     34.29 o
   3   5   9     8144.29     7762.10    151.05 o
   4   5   9      737.52      709.93     56.68 o
  -5   6   9      323.86      308.73     24.48 o
  -4   6   9      100.96       86.80     14.45 o
  -3   6   9     1086.73     1067.35     51.11 o
  -2   6   9      225.38      248.32     36.51 o
  -1   6   9      496.63      523.21     26.02 o
   0   6   9      148.06      153.47     17.37 o
   1   6   9       40.90       50.89     19.78 o
   2   6   9      160.76      164.38     14.66 o
   3   6   9      280.25      282.49     19.39 o
  -4   7   9      725.46      657.37     46.77 o
  -3   7   9     1964.70     1811.11     69.33 o
  -2   7   9     2239.23     2356.91    201.46 o
  -1   7   9      293.04      312.52     17.72 o
   0   7   9      962.79      993.18     40.17 o
   1   7   9      611.73      612.56     32.59 o
   2   7   9       80.08       50.56     23.57 o
   3   7   9     2828.55     2701.30     93.65 o
  -4   8   9      731.11      729.07     47.25 o
  -3   8   9     2607.66     2470.81     81.92 o
  -2   8   9       60.00       77.13     12.06 o
  -1   8   9      155.43      136.65     37.92 o
   0   8   9      329.38      352.57     17.89 o
   1   8   9    10665.30    11056.78    265.55 o
   2   8   9     1472.31     1516.69     50.49 o
  -3   9   9       62.47       61.38     26.40 o
  -2   9   9      101.15      127.41     11.62 o
  -1   9   9     1721.84     1844.94    132.01 o
   0   9   9     3243.92     3337.22    158.75 o
   1   9   9      128.58      162.59     26.65 o
  -1  10   9       71.78       98.19     25.57 o
  -5   0  10      175.03      178.01     16.26 o
  -4   0  10     2804.19     2587.07     83.21 o
  -3   0  10     2753.91     2535.41     84.47 o
  -2   0  10       18.52       42.81     18.42 o
  -1   0  10    10565.65    10909.42    120.90 o
   0   0  10      163.15      188.72     15.69 o
   1   0  10     8358.09     8651.53    110.63 o
   2   0  10      105.35       93.61     15.53 o
   3   0  10     4508.04     4799.76    123.52 o
  -5   1  10     1491.69     1441.29     46.62 o
  -4   1  10      217.17      240.45     12.71 o
  -3   1  10     3427.67     3232.56     66.01 o
  -2   1  10      815.33      815.15     25.69 o
  -1   1  10     2674.29     2765.70     43.80 o
   0   1  10     1007.14     1034.80     28.29 o
   1   1  10     1214.31     1230.88     44.99 o
   2   1  10       91.64      101.82      9.80 o
   3   1  10     1019.24      948.56     71.37 o
  -5   2  10      647.51      605.81     45.15 o
  -4   2  10       26.61       -6.56     22.45 o
  -3   2  10       10.27       -8.58     24.20 o
  -2   2  10     5656.98     5648.72    100.24 o
  -1   2  10      187.98      180.88     19.24 o
   0   2  10      350.51      397.18     23.89 o
   1   2  10        6.72       40.35     17.15 o
   2   2  10     4590.14     4644.33     84.12 o
   3   2  10        9.96       22.40     15.93 o
  -5   3  10     1380.75     1265.64     63.51 o
  -4   3  10     2578.98     2365.31     80.10 o
  -3   3  10       12.59       49.62     21.05 o
  -2   3  10     2953.76     2825.65    105.51 o
  -1   3  10      458.14      502.01     40.88 o
   0   3  10     3191.01     3216.60     66.45 o
   1   3  10       84.38       88.97     14.17 o
   2   3  10       96.84       70.49     38.49 o
   3   3  10       13.82       10.63     28.92 o
  -4   4  10      438.59      409.33     34.05 o
  -3   4  10       21.51      -29.41     29.41 o
  -2   4  10       99.57       79.23     10.73 o
  -1   4  10     2425.97     2404.05    194.01 o
   0   4  10       56.09       60.52     20.73 o
   1   4  10     2304.51     2346.45     58.66 o
   2   4  10      256.06      257.25     14.32 o
   3   4  10       52.30       61.55     16.50 o
  -4   5  10     1010.90      946.85     57.49 o
  -3   5  10     1293.09     1158.15     59.96 o
  -2   5  10       50.68       54.41     42.18 o
  -1   5  10      111.63      108.53     25.78 o
   0   5  10     5871.48     6233.11     95.87 o
   1   5  10       69.36       73.75     19.24 o
   2   5  10        2.32       31.21     46.86 o
  -4   6  10      172.04      135.71     17.00 o
  -3   6  10      640.51      595.75     46.25 o
  -2   6  10     7730.94     8034.24    400.36 o
  -1   6  10     1984.14     2129.09    131.47 o
   0   6  10      227.56      261.89     62.17 o
   1   6  10      166.17      173.56     12.88 o
   2   6  10    10121.71    10389.12    360.49 o
  -3   7  10     1623.84     1590.04     70.66 o
  -2   7  10      286.51      299.25     25.44 o
  -1   7  10      258.67      282.37     41.38 o
   0   7  10     6917.40     6998.29    227.51 o
   1   7  10      329.28      365.34     36.77 o
  -2   8  10      310.07      324.07     18.73 o
  -1   8  10     1217.93     1245.18    116.96 o
   0   8  10       96.38      102.46     17.28 o
  -4   1  11     2318.73     2208.58     59.43 o
  -3   1  11      100.35      119.35     38.95 o
  -2   1  11      609.12      628.56     47.78 o
  -1   1  11      291.60      302.26     11.72 o
   0   1  11     2036.30     2099.04     40.65 o
   1   1  11      240.76      243.03     11.82 o
   2   1  11     2055.75     2079.45     42.30 o
  -4   2  11     1874.74     1674.80     74.10 o
  -3   2  11     2021.19     1921.14     76.20 o
  -2   2  11     5474.38     5275.42    164.33 o
  -1   2  11        7.43        0.88     32.77 o
   0   2  11      827.07      840.85    105.25 o
   1   2  11      101.97      111.71     13.69 o
   2   2  11     5372.04     5579.56    190.20 o
  -3   3  11     2673.67     2578.41     85.40 o
  -2   3  11      964.44      887.24     48.09 o
  -1   3  11        9.63       13.94     37.65 o
   0   3  11       19.78       53.53     12.21 o
   1   3  11     1017.70      993.54     43.82 o
   2   3  11     3614.16     3472.63    165.47 o
  -3   4  11        3.54       59.46     27.13 o
  -2   4  11      306.69      312.50     17.46 o
  -1   4  11     7727.67     7613.63    241.87 o
   0   4  11      181.50      206.38     14.25 o
   1   4  11       14.64       25.07     38.44 o
  -2   5  11      890.73      862.99     40.24 o
  -1   5  11      231.56      227.66     13.79 o
   0   5  11     1481.23     1517.12     53.97 o
   1   5  11     6697.14     6971.57    317.28 o
  -1   6  11      128.99      143.81     14.04 o
   0   6  11      176.24      210.15     51.18 o
  -1   0  12     2550.22     2719.70    103.90 o
   0   0  12     1935.36     1979.34     57.91 o
  -1   1  12      797.28      743.40     26.68 o
 
